# Supplementary material for: Comparison of Genomic Prediction Methods for Yellow, Stem, and Leaf Rust Resistance in Wheat Landraces from Afghanistan
Source: Plants (Basel). 2021 Mar 16;10(3):558. doi: 10.3390/plants10030558 (PMC8001917; doi:10.3390/plants10030558)
Supplement: Supplementary file 1 [file plants-10-00558-s001.zip]

Archive with 4 entries (4 files):
- Supplementary Figure S1.tiff
- Supplementary File S1.xlsx
- Supplementary Table S1.xlsx
- Supplementary Table S2.xlsx
