# Supplementary material for: Comparison of Genomic Prediction Methods for Yellow, Stem, and Leaf Rust Resistance in Wheat Landraces from Afghanistan
Source: Plants (Basel). 2021 Mar 16;10(3):558. doi: 10.3390/plants10030558 (PMC8001917; doi:10.3390/plants10030558)
Supplement: Supplementary file 1 [file plants-10-00558-s001.zip › Supplementary File S1.xlsx]

## Sheet: data_AFG_11K.hmp
Supplementary Table S3. Genotypic data of 363 bread wheat landraces used in the study.
rs	alleles	chrom	pos	strand	assembly	center	protLSID	assayLSID	panelLSID	QCcode	SEEDICAR11933	SEEDICAR19436	SEEDICAR19437	SEEDICAR19438	SEEDICAR19439	SEEDICAR19440	SEEDICAR19441	SEEDICAR19442	SEEDICAR19443	SEEDICAR19444	SEEDICAR19445	SEEDICAR19446	SEEDICAR19447	SEEDICAR19448	SEEDICAR19449	SEEDICAR19450	SEEDICAR19451	SEEDICAR19452	SEEDICAR19453	SEEDICAR19454	SEEDICAR19455	SEEDICAR19456	SEEDICAR19457	SEEDICAR19458	SEEDICAR19459	SEEDICAR19460	SEEDICAR19461	SEEDICAR19462	SEEDICAR19463	SEEDICAR19464	SEEDICAR19465	SEEDICAR19466	SEEDICAR19467	SEEDICAR19468	SEEDICAR19469	SEEDICAR19470	SEEDICAR19471	SEEDICAR19472	SEEDICAR19473
106832267_G_T_33	T/A	1	1181	+	NA	NA	NA	NA	NA	NA	T	A	N	A	A	T	T	T	T	T	T	T	T	T	T	T	T	T	T	T	T	T	T	T	N	T	T	T	T	T	T	T	T	T	T	T	T	T	T
106745364_G_A_47	T/A	1	2499	+	NA	NA	NA	NA	NA	NA	A	T	T	T	T	T	T	N	A	A	A	T	T	T	T	T	A	T	T	T	T	N	T	T	T	T	T	A	T	T	T	T	T	T	T	T	T	T	T
103933414_T_C_60	A/T	1	2547	+	NA	NA	NA	NA	NA	NA	A	A	A	A	A	A	A	A	T	A	T	A	A	A	A	A	T	A	A	A	A	A	A	A	A	A	A	T	A	A	A	A	A	A	A	A	A	A	A
106523137_T_C_46	T/A	1	3100	+	NA	NA	NA	NA	NA	NA	A	A	T	T	T	T	T	T	N	T	N	T	N	T	T	N	T	T	T	N	T	N	N	N	N	N	N	N	T	N	N	T	N	T	N	N	T	T	T
104609867_G_A_10	T/A	1	3484	+	NA	NA	NA	NA	NA	NA	T	T	T	T	A	T	T	T	T	N	T	T	A	A	T	T	T	A	T	T	N	A	A	T	T	T	T	T	T	N	T	T	T	T	T	A	T	T	T
103126795_A_T_67	A/T	1	4175	+	NA	NA	NA	NA	NA	NA	A	A	A	A	N	A	N	A	T	A	T	A	A	A	A	A	T	T	A	A	A	A	A	A	A	A	A	T	N	A	A	A	A	A	A	A	A	A	A
101034507_G_A_57	A/T	1	4330	+	NA	NA	NA	NA	NA	NA	N	N	A	N	T	A	A	A	N	N	N	A	N	N	N	N	N	N	N	N	A	N	A	A	N	N	N	N	N	N	N	N	N	N	N	N	N	N	N
105807604_T_C_46	A/T	1	5373	+	NA	NA	NA	NA	NA	NA	A	A	T	A	T	A	A	A	A	T	A	A	A	A	A	A	T	A	A	A	A	A	A	A	A	A	A	A	A	A	A	A	A	A	A	A	A	A	A
106411917_C_G_40	T/A	1	5555	+	NA	NA	NA	NA	NA	NA	N	T	T	T	N	N	N	N	A	N	A	N	T	T	N	A	N	N	T	T	N	N	N	T	T	N	N	N	N	N	N	N	N	N	N	N	N	T	N
106697329_T_C_68	A/T	1	5588	+	NA	NA	NA	NA	NA	NA	A	T	T	T	T	A	A	A	T	T	T	A	A	A	A	A	T	T	A	A	A	A	A	A	A	A	A	T	N	T	A	A	A	A	A	A	A	A	A
104419245_C_T_65	T/A	1	5635	+	NA	NA	NA	NA	NA	NA	N	N	N	N	N	T	N	N	N	N	N	T	T	A	A	T	T	T	N	N	N	N	N	A	N	N	N	N	N	N	N	N	N	N	N	N	N	N	N
103937083_G_A_55	T/A	1	5872	+	NA	NA	NA	NA	NA	NA	T	T	A	N	T	T	T	T	A	T	A	T	T	T	T	T	A	T	T	T	T	T	A	T	T	T	T	A	T	A	T	T	T	T	T	T	T	T	T
102425200_A_C_62	A/T	1	6041	+	NA	NA	NA	NA	NA	NA	A	A	A	A	A	A	A	A	T	A	T	A	A	A	A	A	A	T	A	A	A	A	A	A	A	A	A	T	A	A	A	A	A	A	A	A	A	A	A
106093424_G_C_7	T/A	1	6802	+	NA	NA	NA	NA	NA	NA	N	T	A	N	N	N	T	N	N	T	N	T	N	N	T	N	N	T	A	N	N	A	N	N	N	N	N	N	N	N	N	N	N	N	N	N	N	N	N
102429399_C_A_44	A/T	1	6837	+	NA	NA	NA	NA	NA	NA	N	T	N	T	N	A	N	N	N	N	N	A	N	N	N	N	A	A	N	N	A	N	N	T	N	N	N	N	N	N	N	N	A	N	N	N	N	N	N
105034921_G_T_64	T/A	1	7125	+	NA	NA	NA	NA	NA	NA	A	T	T	T	T	T	T	T	T	N	T	T	T	T	T	T	N	T	T	T	T	T	T	T	T	T	T	T	T	T	T	T	T	T	T	T	T	T	T
105979331_G_C_28	A/T	1	7169	+	NA	NA	NA	NA	NA	NA	N	N	N	N	A	N	A	A	N	N	N	A	A	N	A	N	N	N	N	N	N	A	A	N	N	N	N	N	N	N	N	N	N	N	N	A	N	N	N
105359013_G_A_15	A/T	1	7481	+	NA	NA	NA	NA	NA	NA	N	A	N	N	A	A	N	N	N	A	N	N	N	N	T	A	N	N	N	A	A	N	A	N	N	A	A	N	N	N	N	N	N	N	N	N	N	N	N
105156557_C_T_34	A/T	1	7627	+	NA	NA	NA	NA	NA	NA	A	A	A	A	A	A	A	A	T	T	T	A	A	A	A	A	T	T	A	A	A	A	N	A	A	A	A	T	A	A	A	A	A	A	A	A	A	A	A
104909179_C_A_62	A/T	1	7752	+	NA	NA	NA	NA	NA	NA	N	N	N	A	N	N	N	N	N	N	A	N	T	N	A	N	N	N	A	T	N	T	N	N	N	N	N	N	T	N	N	N	N	N	N	N	N	N	N
106347172_A_C_16	A/T	1	7897	+	NA	NA	NA	NA	NA	NA	N	A	N	N	N	N	T	T	N	N	A	T	T	N	N	N	N	A	N	N	N	A	A	N	N	A	A	N	N	N	N	T	N	N	N	N	N	N	N
105153857_G_A_28	A/T	1	8486	+	NA	NA	NA	NA	NA	NA	A	A	T	T	T	A	A	A	A	A	A	A	A	A	A	A	A	A	A	A	A	A	A	A	A	A	A	A	A	T	A	A	A	A	A	A	A	A	A
106741483_C_T_45	T/A	1	8532	+	NA	NA	NA	NA	NA	NA	A	T	T	T	A	T	T	T	T	T	T	T	T	T	T	T	T	T	T	T	T	T	T	T	T	T	T	T	T	T	T	T	T	T	T	T	T	T	T
103128912_C_T_48	T/A	1	8546	+	NA	NA	NA	NA	NA	NA	T	A	A	A	T	T	T	T	T	T	T	T	T	T	T	T	T	T	T	T	T	T	T	T	T	T	T	T	T	T	T	T	T	T	T	T	T	T	T
103137563_G_A_22	A/T	1	8583	+	NA	NA	NA	NA	NA	NA	A	A	A	N	N	A	A	A	T	T	T	A	A	A	A	A	T	N	A	A	N	A	N	A	A	A	A	T	A	A	A	A	A	A	A	A	A	A	A
106708621_G_A_37	A/T	1	9110	+	NA	NA	NA	NA	NA	NA	A	A	T	T	T	A	A	A	T	T	T	A	A	A	A	A	T	T	A	A	A	A	A	N	A	A	A	T	A	T	A	A	A	A	A	A	A	A	A
106708622_G_A_8	A/T	1	9110	+	NA	NA	NA	NA	NA	NA	N	N	N	T	T	N	N	N	T	N	T	N	N	A	N	A	N	T	N	N	N	A	A	T	A	N	N	T	N	T	A	N	N	N	A	N	A	N	N
106035828_A_G_23	T/A	1	9160	+	NA	NA	NA	NA	NA	NA	N	T	A	A	A	A	A	A	T	A	T	N	T	N	A	N	A	A	A	T	A	T	T	T	T	T	T	T	A	T	T	A	T	A	T	N	A	A	A
104202405_T_C_32	T/A	1	9628	+	NA	NA	NA	NA	NA	NA	A	T	N	A	T	T	T	T	T	A	T	T	T	T	T	T	T	T	T	T	N	T	A	T	T	T	T	T	T	T	A	T	A	T	A	T	T	T	T
106469264_C_A_42	T/A	1	9668	+	NA	NA	NA	NA	NA	NA	T	T	T	T	T	T	T	T	A	T	A	T	T	T	T	N	T	A	T	T	A	T	T	T	T	T	T	A	T	T	T	T	T	T	A	T	T	T	A
103120982_G_C_18	T/A	1	9999	+	NA	NA	NA	NA	NA	NA	T	T	T	T	T	A	T	T	A	T	A	T	A	A	T	T	T	T	T	A	T	A	A	A	T	A	A	A	T	T	A	A	A	A	T	A	A	T	A
104772174_G_A_53	T/A	1	10166	+	NA	NA	NA	NA	NA	NA	A	T	N	T	T	T	T	T	N	A	A	T	T	T	T	T	A	N	T	N	A	T	T	T	T	T	T	A	T	T	T	T	T	T	T	T	T	T	T
104195502_G_A_19	A/T	1	10343	+	NA	NA	NA	NA	NA	NA	A	A	T	A	T	A	A	A	T	A	T	A	A	A	A	A	A	T	A	A	N	A	A	A	A	A	A	T	A	A	A	A	A	A	A	A	A	A	A
106313335_C_G_25	A/T	1	10765	+	NA	NA	NA	NA	NA	NA	N	N	N	A	N	A	N	N	N	A	A	N	N	A	T	A	A	N	N	N	N	N	N	N	N	N	N	A	N	N	N	N	N	N	N	N	N	N	N
106128370_T_G_50	T/A	1	10900	+	NA	NA	NA	NA	NA	NA	N	N	A	N	T	N	N	N	N	T	N	N	N	T	N	N	T	N	N	A	N	N	T	A	N	N	N	N	A	N	N	N	T	A	N	N	N	N	N
106379699_C_T_39	T/A	1	10966	+	NA	NA	NA	NA	NA	NA	N	N	N	N	N	A	N	A	N	T	A	A	N	N	N	N	N	N	N	A	N	N	T	N	N	N	N	N	N	N	N	N	N	N	N	N	N	N	N
104914011_T_C_27	A/T	1	11109	+	NA	NA	NA	NA	NA	NA	T	A	N	A	N	A	N	N	N	N	N	N	T	A	A	A	A	A	T	N	N	T	T	T	N	N	N	N	N	N	N	N	N	N	N	N	N	N	N
105451493_A_G_29	T/A	1	11397	+	NA	NA	NA	NA	NA	NA	N	N	N	N	N	N	N	N	N	N	N	N	N	N	A	N	T	N	A	N	N	T	N	T	N	N	N	N	T	N	T	N	N	N	T	N	N	N	N
101039568_G_A_46	T/A	1	11875	+	NA	NA	NA	NA	NA	NA	A	T	A	A	A	T	T	T	A	T	A	A	T	N	A	T	T	A	A	T	T	T	T	T	T	T	T	A	T	T	T	T	T	T	T	T	T	A	T
106115143_C_G_17	A/T	1	12448	+	NA	NA	NA	NA	NA	NA	N	N	N	N	N	A	A	A	A	A	A	A	N	A	A	A	A	A	A	N	A	A	A	N	A	N	N	A	A	A	A	N	A	N	A	N	A	A	A
106974089_C_T_7	T/A	1	13167	+	NA	NA	NA	NA	NA	NA	T	T	T	T	T	T	T	T	A	T	A	T	T	T	T	T	A	T	T	T	T	T	A	T	T	T	T	A	T	T	T	T	T	T	T	T	T	T	T
103595859_G_A_8	T/A	1	13356	+	NA	NA	NA	NA	NA	NA	T	T	T	T	T	T	T	T	N	T	N	T	T	T	T	T	A	N	T	T	N	T	T	T	T	T	T	N	T	T	T	T	T	T	T	T	T	T	T
105158653_G_C_50	T/A	1	13419	+	NA	NA	NA	NA	NA	NA	T	T	T	T	T	T	T	T	A	A	A	T	T	T	T	T	A	A	T	T	N	A	T	T	T	T	T	A	T	N	A	T	T	T	T	T	T	T	T
103595498_T_G_39	T/A	1	13494	+	NA	NA	NA	NA	NA	NA	N	A	T	A	A	T	A	A	T	T	T	T	A	T	T	T	T	A	T	A	A	A	N	A	A	A	A	T	A	T	A	A	A	A	A	A	N	T	T
103135654_G_A_61	T/A	1	13963	+	NA	NA	NA	NA	NA	NA	T	T	T	T	A	T	T	T	T	A	T	T	T	T	T	T	A	A	T	T	T	T	T	T	T	T	T	T	T	N	T	T	T	T	T	T	T	T	T
105605841_C_T_37	T/A	1	13999	+	NA	NA	NA	NA	NA	NA	T	T	T	N	N	A	N	A	T	T	T	N	T	A	N	T	T	A	N	T	A	N	T	T	T	T	T	T	A	T	T	A	T	A	T	T	A	A	A
104761621_C_G_53	T/A	1	14246	+	NA	NA	NA	NA	NA	NA	T	A	T	T	T	T	T	T	T	A	N	T	N	T	T	T	T	T	T	T	T	T	T	T	T	T	T	T	T	N	T	T	T	T	T	T	T	T	T
103586763_C_T_64	T/A	1	14383	+	NA	NA	NA	NA	NA	NA	T	A	A	A	T	T	T	T	T	T	T	N	T	T	T	T	T	T	T	T	T	T	T	T	T	T	T	T	T	N	T	T	T	T	T	T	T	T	T
103933617_C_G_11	A/T	1	14574	+	NA	NA	NA	NA	NA	NA	A	A	A	A	A	N	A	A	T	A	T	A	A	A	A	A	A	T	A	A	A	A	N	A	A	A	A	T	A	A	A	A	A	A	A	A	A	A	A
106314534_T_C_7	A/T	1	14745	+	NA	NA	NA	NA	NA	NA	A	A	A	A	A	A	A	A	A	N	A	A	A	A	A	A	A	A	A	A	A	A	A	A	A	A	A	A	A	A	A	A	A	A	A	A	A	A	A
103929630_T_G_20	A/T	1	14833	+	NA	NA	NA	NA	NA	NA	A	A	T	A	A	T	A	A	T	N	T	T	A	A	T	A	T	T	T	T	T	A	T	T	A	T	T	T	A	T	A	T	A	T	A	A	T	T	T
106343581_C_G_61	T/A	1	14963	+	NA	NA	NA	NA	NA	NA	N	N	N	N	N	N	N	A	N	N	A	T	T	A	N	N	A	N	N	N	N	N	N	N	N	N	N	N	N	N	N	N	N	N	N	T	N	N	N
104412613_C_G_43	T/A	1	15911	+	NA	NA	NA	NA	NA	NA	N	N	N	T	N	N	N	N	N	N	N	A	N	N	N	N	N	N	N	N	N	N	N	A	N	A	N	N	N	N	N	N	N	N	N	N	N	N	N
106820249_A_G_48	A/T	1	16060	+	NA	NA	NA	NA	NA	NA	A	A	N	A	A	A	A	A	T	A	T	A	A	A	A	A	T	T	A	A	T	A	A	A	A	A	A	T	A	A	A	A	A	A	A	A	A	A	A
106820250_A_C_52	T/A	1	16060	+	NA	NA	NA	NA	NA	NA	T	T	N	T	T	T	T	T	A	T	A	T	T	T	T	T	A	N	T	T	N	T	T	T	T	T	T	A	T	T	T	T	T	T	T	T	T	T	T
104203662_G_C_20	T/A	1	16486	+	NA	NA	NA	NA	NA	NA	A	T	A	A	A	T	T	T	A	A	A	T	T	T	T	T	A	A	T	T	T	T	N	T	T	T	T	A	T	A	T	T	T	T	T	T	T	T	T
105868721_C_G_47	T/A	1	16584	+	NA	NA	NA	NA	NA	NA	T	N	N	N	N	T	T	T	A	N	N	T	T	T	T	T	N	N	T	T	T	T	T	N	T	T	T	N	T	N	T	T	T	T	T	T	T	T	T
102419539_A_T_56	T/A	1	16660	+	NA	NA	NA	NA	NA	NA	A	A	T	T	T	T	T	T	T	A	T	N	T	T	T	T	A	T	T	T	T	A	T	T	T	T	T	T	T	T	T	T	T	T	A	T	T	T	T
106767787_A_G_11	T/A	1	16797	+	NA	NA	NA	NA	NA	NA	N	N	N	A	N	N	N	N	N	A	N	N	T	A	A	N	N	N	N	T	N	N	N	T	N	T	T	N	N	N	N	T	N	T	N	N	N	N	N
103133155_G_A_68	T/A	1	17009	+	NA	NA	NA	NA	NA	NA	T	T	T	T	T	T	N	T	A	A	A	T	T	T	T	T	A	A	N	T	T	T	T	T	T	T	T	A	T	T	T	T	T	T	T	T	T	T	N
106796522_T_G_27	A/T	1	17048	+	NA	NA	NA	NA	NA	NA	A	A	A	A	A	A	A	A	N	A	A	A	N	A	A	A	A	A	A	A	A	A	A	A	A	A	A	A	A	A	A	A	A	A	A	A	A	A	A
103133376_G_A_5	T/A	1	17648	+	NA	NA	NA	NA	NA	NA	T	T	T	T	T	T	T	T	T	A	T	T	T	T	T	T	A	T	T	N	T	T	T	T	T	T	T	T	T	T	T	T	T	T	T	T	T	T	T
103587600_T_G_18	A/T	1	17787	+	NA	NA	NA	NA	NA	NA	A	A	A	T	A	T	T	T	A	A	A	T	A	T	T	T	A	A	T	T	A	A	N	T	A	T	T	A	T	A	T	T	T	T	T	A	T	T	T
103585427_C_G_5	A/T	1	17820	+	NA	NA	NA	NA	NA	NA	A	A	A	A	A	A	A	A	A	A	A	A	A	A	A	A	T	T	A	A	A	A	A	A	A	A	A	A	A	A	A	A	A	A	A	A	A	A	A
105040569_C_A_59	A/T	1	17995	+	NA	NA	NA	NA	NA	NA	N	N	N	N	N	N	N	N	A	A	A	N	N	N	N	N	A	A	N	N	N	N	N	N	N	N	N	A	N	N	N	N	N	N	N	N	N	N	N
104765577_C_G_37	A/T	1	18086	+	NA	NA	NA	NA	NA	NA	A	T	T	T	T	T	T	T	A	T	A	T	A	T	T	A	T	T	T	A	T	A	A	A	A	A	A	A	T	A	A	T	A	T	A	A	N	T	T
106209034_C_T_7	T/A	1	18967	+	NA	NA	NA	NA	NA	NA	N	T	T	N	T	N	T	N	N	N	N	N	N	N	N	N	N	N	N	N	T	T	N	N	T	N	N	N	N	T	N	N	N	N	N	N	N	N	N
103932266_A_G_41	A/T	1	18974	+	NA	NA	NA	NA	NA	NA	N	N	N	N	T	N	N	N	N	A	N	N	A	N	N	N	N	N	N	A	N	N	A	N	N	N	N	N	N	N	N	N	N	N	N	N	N	N	N
105258053_G_A_55	T/A	1	19160	+	NA	NA	NA	NA	NA	NA	N	N	N	N	N	N	N	N	N	N	N	N	N	N	N	N	N	N	N	N	N	N	N	N	N	N	N	N	T	N	N	N	T	N	N	N	N	N	N
105446966_A_C_64	T/A	1	19247	+	NA	NA	NA	NA	NA	NA	T	T	T	T	T	N	T	N	N	N	N	N	N	T	T	T	N	A	T	T	T	T	N	T	T	T	T	N	T	A	T	T	T	T	N	N	T	T	T
105446967_C_T_47	A/T	1	19247	+	NA	NA	NA	NA	NA	NA	A	A	A	A	N	A	A	A	T	T	T	N	A	A	A	A	T	T	A	A	N	N	N	A	A	A	A	T	A	T	A	A	A	A	N	N	A	A	A
106274867_C_T_40	T/A	1	20083	+	NA	NA	NA	NA	NA	NA	T	T	T	T	A	T	T	N	A	N	A	T	T	T	T	T	A	T	T	T	A	T	N	N	T	T	T	A	T	T	T	T	T	T	T	T	T	T	T
106029922_C_T_19	A/T	1	22325	+	NA	NA	NA	NA	NA	NA	N	N	N	A	N	A	A	N	A	N	N	A	N	N	N	N	A	N	N	N	N	N	N	N	A	N	N	N	N	N	N	N	N	A	N	N	N	N	N
106621058_C_T_51	A/T	1	22330	+	NA	NA	NA	NA	NA	NA	N	A	T	N	N	N	N	N	N	A	N	N	N	N	A	T	N	N	N	N	N	N	N	A	N	A	N	N	N	T	N	N	N	N	N	N	N	N	N
106781288_G_A_67	T/A	1	22376	+	NA	NA	NA	NA	NA	NA	T	T	T	T	T	T	T	T	A	A	A	T	T	T	T	T	A	T	T	T	T	T	T	T	T	T	T	A	T	T	T	T	T	T	T	T	T	T	T
106718772_T_C_9	T/A	1	22903	+	NA	NA	NA	NA	NA	NA	T	T	T	N	N	N	N	N	T	T	T	N	N	N	N	N	T	T	N	T	T	T	N	N	N	N	N	T	N	N	N	N	N	N	T	N	N	N	T
102426198_T_C_53	A/T	1	22916	+	NA	NA	NA	NA	NA	NA	T	A	A	A	T	A	T	T	A	T	A	T	A	A	T	T	T	T	T	A	T	A	A	A	T	A	A	A	T	T	A	A	A	A	T	A	A	T	A
103132799_C_G_8	A/T	1	22985	+	NA	NA	NA	NA	NA	NA	T	A	A	A	A	A	A	A	T	A	T	A	T	A	A	A	A	A	A	T	A	T	T	T	A	T	N	T	A	T	T	A	T	A	A	T	A	A	A
103594143_A_G_48	A/T	1	23208	+	NA	NA	NA	NA	NA	NA	T	A	A	A	A	A	A	A	T	A	T	A	N	A	A	A	A	A	A	T	A	T	T	T	A	T	T	T	A	T	T	A	T	A	A	T	A	A	A
105804365_A_G_60	T/A	1	23374	+	NA	NA	NA	NA	NA	NA	T	T	T	T	T	N	T	T	A	A	A	T	T	T	T	T	A	A	T	T	N	T	T	T	T	T	T	A	T	A	T	T	T	T	T	T	T	T	T
104604764_C_G_67	A/T	1	23502	+	NA	NA	NA	NA	NA	NA	N	N	N	A	T	N	N	N	N	N	N	T	N	A	A	T	N	A	N	N	N	N	N	N	N	N	N	N	N	N	N	N	N	N	N	N	N	N	N
104604764_G_T_65	T/A	1	23502	+	NA	NA	NA	NA	NA	NA	N	T	N	N	A	N	N	T	T	T	T	A	N	N	N	A	T	N	N	N	N	N	N	N	N	N	N	T	N	T	N	N	N	N	N	N	T	N	N
106235722_A_G_47	T/A	1	23613	+	NA	NA	NA	NA	NA	NA	A	T	A	A	A	T	T	T	T	T	T	A	T	T	A	T	T	T	A	T	T	T	T	T	T	T	T	T	T	T	T	T	T	T	T	T	T	A	T
104201122_G_C_49	T/A	1	23835	+	NA	NA	NA	NA	NA	NA	T	T	T	T	T	T	N	T	A	T	A	T	T	T	T	T	A	A	T	T	A	T	T	T	T	T	T	A	T	T	T	T	T	T	T	T	T	T	T
105677975_C_A_38	A/T	1	24404	+	NA	NA	NA	NA	NA	NA	A	N	A	A	A	A	N	A	N	A	N	A	A	A	A	A	A	A	A	A	N	A	A	A	A	A	A	N	A	N	A	A	A	A	A	A	A	A	A
105923006_C_A_16	A/T	1	24834	+	NA	NA	NA	NA	NA	NA	A	N	N	A	N	N	N	N	N	A	N	A	N	A	A	T	A	T	N	A	N	N	N	N	N	N	N	A	N	N	N	N	N	N	N	N	A	N	N
105364225_C_T_31	A/T	1	24883	+	NA	NA	NA	NA	NA	NA	N	N	N	N	A	N	N	A	A	N	N	N	N	T	A	T	A	N	A	T	N	N	A	A	N	N	N	N	N	N	N	N	N	N	A	N	N	N	T
101034535_G_A_31	A/T	1	24985	+	NA	NA	NA	NA	NA	NA	A	A	A	A	A	T	T	T	A	A	A	T	T	N	T	T	A	A	T	T	T	T	T	T	T	T	T	A	T	A	T	T	T	T	T	T	T	T	T
106767202_A_C_56	T/A	1	25605	+	NA	NA	NA	NA	NA	NA	N	T	N	N	N	N	N	N	N	N	N	N	N	N	T	T	N	N	T	N	N	N	N	N	N	A	N	T	N	N	N	N	A	A	N	T	N	N	N
103597187_A_G_9	T/A	1	25610	+	NA	NA	NA	NA	NA	NA	T	T	T	T	T	T	T	T	A	A	A	T	T	T	T	T	A	T	T	T	N	T	T	T	T	T	T	A	T	A	T	T	T	T	T	T	T	T	T
103931271_T_C_14	T/A	1	25689	+	NA	NA	NA	NA	NA	NA	T	T	T	T	T	T	T	T	A	A	A	T	T	T	T	T	A	T	T	T	N	T	T	T	T	T	T	A	T	T	T	T	T	T	T	T	T	T	T
105971755_A_G_10	A/T	1	26090	+	NA	NA	NA	NA	NA	NA	N	T	N	N	T	N	N	N	N	T	A	A	T	N	A	N	N	N	N	N	N	N	N	N	N	N	N	N	N	N	N	T	N	A	N	N	N	N	T
106799012_C_T_53	T/A	1	26113	+	NA	NA	NA	NA	NA	NA	N	T	T	N	T	N	T	T	N	T	T	T	N	T	N	T	N	N	N	T	T	T	T	N	T	N	N	N	N	N	T	N	T	N	N	T	T	T	T
106759270_G_C_40	A/T	1	26428	+	NA	NA	NA	NA	NA	NA	A	A	T	T	A	A	A	A	A	A	A	A	A	A	A	A	A	A	A	A	A	A	A	A	A	A	A	A	A	N	A	A	A	A	A	A	A	A	A
106525222_T_C_67	T/A	1	26518	+	NA	NA	NA	NA	NA	NA	T	T	T	T	T	T	T	T	T	A	T	T	T	T	T	T	A	T	T	T	T	T	T	T	T	T	T	T	T	T	T	T	T	T	T	T	T	T	T
103932549_G_A_53	A/T	1	27021	+	NA	NA	NA	NA	NA	NA	T	T	A	T	T	A	A	A	A	T	A	A	A	A	A	A	A	A	A	A	A	A	A	A	A	A	A	A	A	T	A	A	N	A	T	A	A	A	A
105360162_G_C_18	A/T	1	27021	+	NA	NA	NA	NA	NA	NA	N	A	A	N	N	N	N	A	N	N	N	N	N	A	N	N	N	N	N	N	N	N	N	N	N	N	N	N	N	N	N	N	N	N	N	N	N	N	N
105354877_T_C_48	T/A	1	27081	+	NA	NA	NA	NA	NA	NA	N	T	T	T	N	T	N	N	N	N	T	T	N	T	T	N	N	N	T	N	N	T	N	N	N	N	N	N	T	N	N	N	N	N	T	N	N	T	N
104204259_C_A_42	T/A	1	27204	+	NA	NA	NA	NA	NA	NA	A	N	T	T	A	T	T	T	T	T	T	T	T	T	T	T	T	T	T	T	T	A	T	T	T	T	T	T	T	T	T	T	T	T	T	T	T	T	T
106697850_G_A_12	T/A	1	27209	+	NA	NA	NA	NA	NA	NA	A	T	N	T	N	N	T	N	N	T	N	N	T	N	N	N	N	T	N	N	N	N	N	N	T	N	N	N	N	N	N	T	N	N	N	N	N	N	N
105260313_C_G_34	A/T	1	27274	+	NA	NA	NA	NA	NA	NA	A	A	A	A	A	A	A	A	T	A	T	A	A	A	A	A	A	T	A	A	A	A	A	A	A	A	A	T	A	A	A	A	A	A	A	A	A	A	A
106309869_A_G_9	T/A	1	27376	+	NA	NA	NA	NA	NA	NA	T	N	N	N	N	N	N	A	T	N	N	N	T	A	N	T	N	N	N	N	A	A	T	T	N	N	N	N	N	N	N	A	N	A	N	N	A	A	N
104417235_T_C_7	T/A	1	27703	+	NA	NA	NA	NA	NA	NA	A	T	T	A	A	T	A	T	T	T	T	T	T	A	T	T	T	T	T	T	T	T	T	T	T	T	T	T	T	A	T	T	T	T	T	T	T	T	T
103597548_C_G_63	A/T	1	28040	+	NA	NA	NA	NA	NA	NA	A	A	A	A	A	A	A	A	T	A	T	A	A	A	A	A	T	A	A	A	N	A	A	A	A	A	A	T	A	T	A	A	A	A	A	A	A	A	A
104769765_A_G_61	A/T	1	28068	+	NA	NA	NA	NA	NA	NA	A	A	N	A	A	A	A	A	N	A	T	A	N	T	A	N	T	N	A	N	N	N	N	N	A	N	N	T	A	A	N	A	N	A	N	N	T	A	T
105034927_T_A_17	A/T	1	28469	+	NA	NA	NA	NA	NA	NA	A	A	A	T	A	A	A	A	A	T	A	A	A	A	A	A	T	A	A	A	N	A	T	A	A	A	A	A	A	T	T	A	T	A	T	A	A	A	A
104758449_T_A_60	A/T	1	29092	+	NA	NA	NA	NA	NA	NA	A	A	A	A	A	A	T	A	A	A	A	A	T	A	A	T	A	A	A	T	A	T	T	T	T	T	T	A	A	A	T	A	T	A	T	T	A	A	A
106745325_G_T_51	A/T	1	30171	+	NA	NA	NA	NA	NA	NA	T	A	T	A	T	A	A	A	A	T	A	A	A	A	A	A	A	A	A	A	A	A	A	A	A	A	A	A	A	A	A	A	A	A	A	A	A	A	A
103129861_G_C_58	T/A	1	30751	+	NA	NA	NA	NA	NA	NA	T	T	T	T	T	T	T	T	A	T	A	T	T	T	T	T	A	A	T	T	T	T	T	T	T	T	T	A	T	T	T	T	T	T	T	T	T	T	T
106344046_T_G_40	A/T	1	31126	+	NA	NA	NA	NA	NA	NA	A	A	A	A	N	A	A	A	T	T	T	A	A	A	A	N	N	T	A	A	N	N	A	N	A	A	A	T	A	T	A	A	A	A	A	A	A	A	A
105153109_C_T_66	T/A	1	31302	+	NA	NA	NA	NA	NA	NA	N	T	T	N	T	N	T	T	N	N	T	T	N	N	N	N	N	N	N	T	N	T	T	N	N	N	N	N	N	N	N	N	N	T	N	N	N	N	N
105603027_T_C_18	T/A	1	31439	+	NA	NA	NA	NA	NA	NA	N	T	N	T	N	T	N	T	T	T	N	N	T	N	N	N	N	N	N	N	N	N	N	N	N	T	N	N	A	N	A	N	N	N	N	T	N	N	N
105978209_G_T_53	A/T	1	31796	+	NA	NA	NA	NA	NA	NA	T	N	N	A	N	N	T	N	N	T	N	N	N	N	A	N	N	N	N	N	N	N	N	N	N	N	N	N	N	N	N	N	N	A	N	N	N	N	N
106080350_G_T_47	T/A	1	31955	+	NA	NA	NA	NA	NA	NA	N	N	N	N	N	N	N	N	N	N	N	T	N	N	N	N	N	T	N	N	N	N	T	T	N	N	N	N	N	N	N	N	N	N	N	T	N	N	N
106200043_G_C_50	A/T	1	32750	+	NA	NA	NA	NA	NA	NA	A	A	A	A	A	A	A	A	T	T	T	A	A	A	A	A	T	T	A	A	A	A	A	A	A	A	A	T	A	A	A	A	A	A	A	A	A	A	A
105601833_G_A_52	A/T	1	32788	+	NA	NA	NA	NA	NA	NA	A	A	A	A	A	A	A	A	N	T	T	A	A	A	N	A	T	T	A	A	N	A	A	A	A	A	A	T	A	N	A	A	A	A	A	A	A	A	A
106407516_G_A_58	T/A	1	32906	+	NA	NA	NA	NA	NA	NA	T	T	T	T	T	T	T	T	A	T	A	T	T	T	T	T	A	T	T	T	N	T	T	N	T	T	T	A	T	T	T	T	T	T	T	T	T	T	T
105256382_T_C_57	T/A	1	32918	+	NA	NA	NA	NA	NA	NA	A	N	A	A	T	T	T	T	T	A	T	T	T	T	T	T	A	A	T	T	T	T	T	T	T	T	T	T	T	A	T	T	T	T	T	T	T	T	T
104598983_T_G_11	A/T	1	33376	+	NA	NA	NA	NA	NA	NA	T	A	T	A	T	A	A	A	T	A	T	A	A	A	A	A	A	T	A	A	T	A	A	A	A	A	A	T	A	T	A	A	A	A	T	A	A	A	T
102418562_G_A_29	T/A	1	33413	+	NA	NA	NA	NA	NA	NA	T	T	T	T	T	T	T	T	T	A	T	T	T	T	T	T	A	T	T	T	T	T	T	T	T	T	T	T	T	T	T	T	T	T	T	T	T	T	T
106618660_G_C_5	A/T	1	33604	+	NA	NA	NA	NA	NA	NA	N	N	N	N	N	N	N	N	N	A	N	N	N	A	A	T	N	N	N	A	N	N	T	N	T	A	N	N	N	N	N	A	N	N	N	N	N	A	N
104906482_C_T_5	T/A	1	34338	+	NA	NA	NA	NA	NA	NA	T	T	T	T	T	T	T	T	T	T	T	T	T	T	N	T	T	T	T	T	T	T	T	T	T	T	T	T	T	T	T	T	T	T	T	T	T	T	T
104195706_A_G_66	T/A	1	34343	+	NA	NA	NA	NA	NA	NA	T	T	T	T	T	T	T	T	T	T	T	T	T	T	T	T	T	T	T	T	T	T	T	T	T	N	T	T	T	N	T	T	T	T	T	T	T	T	T
104605066_G_A_29	A/T	1	35496	+	NA	NA	NA	NA	NA	NA	N	N	N	N	T	A	A	A	A	N	N	T	N	A	N	A	N	A	A	A	N	N	N	A	N	N	N	N	N	T	N	N	N	N	N	N	N	N	N
104766165_G_A_52	T/A	1	35756	+	NA	NA	NA	NA	NA	NA	T	T	T	T	T	T	T	T	T	T	T	T	T	T	T	T	T	T	T	T	T	T	T	T	T	T	T	T	T	T	T	T	T	T	T	T	T	T	T
105610000_A_G_45	T/A	1	35821	+	NA	NA	NA	NA	NA	NA	A	A	N	N	A	N	A	N	N	N	N	A	N	N	T	N	A	N	N	T	N	T	N	N	N	N	N	N	N	N	N	N	N	A	N	N	N	A	N
104203755_T_C_50	T/A	1	36269	+	NA	NA	NA	NA	NA	NA	T	T	T	T	A	T	A	T	T	T	T	T	T	T	T	T	T	T	T	T	T	A	T	T	A	T	T	T	A	T	A	T	T	T	T	T	T	T	T
105452155_A_G_56	T/A	1	36755	+	NA	NA	NA	NA	NA	NA	N	N	N	N	N	N	N	T	N	A	T	N	N	N	N	A	N	T	N	A	N	N	N	T	N	N	N	N	N	N	N	N	N	N	N	N	N	A	N
106240113_C_T_31	A/T	1	37171	+	NA	NA	NA	NA	NA	NA	A	T	T	T	A	A	A	A	A	A	A	A	A	A	A	A	A	T	A	A	A	A	A	A	A	A	A	A	A	N	A	A	A	A	A	A	A	A	A
106359279_T_C_17	T/A	1	37237	+	NA	NA	NA	NA	NA	NA	T	A	A	A	T	T	T	T	T	T	T	T	T	T	T	T	T	A	T	T	T	T	T	T	T	T	T	T	T	N	T	T	T	T	T	T	T	T	T
102427249_T_C_43	T/A	1	37304	+	NA	NA	NA	NA	NA	NA	T	A	A	A	T	T	T	T	T	T	T	T	T	T	T	T	T	A	T	T	T	T	T	T	T	T	T	T	T	N	T	T	T	T	T	T	T	T	T
105979283_C_T_27	T/A	1	37466	+	NA	NA	NA	NA	NA	NA	N	N	N	N	A	T	T	N	N	T	N	N	N	N	N	T	N	N	T	N	T	N	A	N	T	A	N	N	T	A	N	N	A	N	N	N	N	N	N
105360413_T_C_21	T/A	1	38054	+	NA	NA	NA	NA	NA	NA	N	N	N	T	T	T	N	N	N	N	N	N	N	T	T	N	N	N	N	N	N	N	N	N	N	N	N	N	N	N	T	N	N	N	N	N	N	N	N
103608402_A_G_15	A/T	1	38358	+	NA	NA	NA	NA	NA	NA	A	A	A	A	A	A	A	A	T	A	T	A	A	A	A	A	T	T	A	A	T	A	A	A	A	A	A	T	A	A	A	A	A	A	T	A	A	A	T
106158850_A_G_24	T/A	1	38889	+	NA	NA	NA	NA	NA	NA	T	A	T	A	T	N	T	A	T	T	T	A	T	A	A	T	T	N	A	T	A	T	T	T	T	T	T	T	T	T	T	A	T	A	T	T	A	A	A
101038038_T_C_37	A/T	1	38941	+	NA	NA	NA	NA	NA	NA	A	A	A	A	T	A	A	A	A	A	A	A	A	N	A	A	A	T	A	A	A	A	A	N	A	A	A	A	A	A	A	A	A	A	A	A	A	A	A
106872722_A_T_14	A/T	1	39449	+	NA	NA	NA	NA	NA	NA	N	N	N	A	A	N	N	N	A	N	A	N	N	N	N	N	T	N	A	N	N	N	N	N	N	N	N	A	N	T	N	N	N	N	N	N	N	N	N
107030454_A_G_9	A/T	1	39515	+	NA	NA	NA	NA	NA	NA	A	A	A	N	N	A	A	A	T	T	T	A	A	A	A	A	T	N	A	A	N	A	A	A	A	A	A	T	A	A	A	A	A	A	A	A	A	A	A
104762035_C_T_55	T/A	1	40365	+	NA	NA	NA	NA	NA	NA	T	T	T	T	T	T	T	T	T	T	T	T	T	T	T	T	T	A	T	T	T	T	T	T	T	T	T	T	T	T	T	T	T	T	T	T	T	T	T
107065629_A_T_67	T/A	1	40445	+	NA	NA	NA	NA	NA	NA	N	N	N	N	T	N	T	T	T	T	T	N	N	T	N	T	T	T	N	N	T	N	N	N	T	N	N	T	T	N	N	N	N	N	T	N	T	N	N
105610017_T_A_15	A/T	1	40601	+	NA	NA	NA	NA	NA	NA	N	A	N	A	N	N	T	N	N	N	N	N	N	N	N	T	A	N	N	N	A	N	N	N	N	T	N	A	N	A	N	N	N	N	N	A	N	N	A
104410845_G_A_34	A/T	1	42066	+	NA	NA	NA	NA	NA	NA	A	A	A	A	A	A	T	T	T	T	T	A	A	T	A	N	T	A	A	A	T	A	A	A	T	A	A	T	T	A	A	A	A	A	T	A	T	A	A
105920614_T_C_13	A/T	1	42091	+	NA	NA	NA	NA	NA	NA	A	A	A	A	A	T	T	T	A	A	A	T	T	T	T	T	A	A	T	T	A	T	N	T	T	T	T	A	T	A	T	T	T	T	A	T	T	T	T
105151096_A_G_10	A/T	1	42306	+	NA	NA	NA	NA	NA	NA	A	A	A	A	N	A	A	A	A	A	A	A	T	A	A	A	A	A	A	T	A	A	A	T	A	T	T	A	A	A	A	N	T	A	A	T	A	A	A
101038244_G_A_50	T/A	1	43756	+	NA	NA	NA	NA	NA	NA	T	T	T	T	T	T	T	T	A	A	A	T	T	T	T	T	A	A	T	T	T	T	T	T	T	T	T	A	T	A	T	T	T	T	T	T	T	T	T
104192953_A_G_25	A/T	1	44404	+	NA	NA	NA	NA	NA	NA	N	N	N	N	N	N	N	N	A	N	N	A	N	N	T	N	T	N	A	N	A	N	T	N	N	N	A	N	N	N	N	T	N	A	N	N	N	N	N
105288790_A_G_25	A/T	1	45858	+	NA	NA	NA	NA	NA	NA	N	N	N	N	N	A	A	N	N	N	N	T	N	N	N	N	N	N	N	N	N	N	N	A	N	N	N	N	N	N	N	N	N	N	N	N	N	N	N
105035766_C_G_38	T/A	1	46419	+	NA	NA	NA	NA	NA	NA	N	N	N	N	N	N	N	N	T	N	T	N	N	T	N	T	N	N	N	N	N	N	T	T	N	T	T	N	N	T	N	N	T	N	N	N	T	N	N
102420662_G_C_68	A/T	1	47452	+	NA	NA	NA	NA	NA	NA	A	A	A	A	A	A	N	A	T	T	T	A	A	A	A	A	T	T	A	A	A	A	A	A	A	A	A	T	A	N	A	A	A	A	A	A	A	A	A
105748824_T_G_5	A/T	1	47518	+	NA	NA	NA	NA	NA	NA	N	N	N	N	N	N	A	N	N	N	N	N	N	N	A	N	N	N	A	A	A	N	N	N	N	N	N	N	N	N	N	N	N	N	N	N	N	N	N
106527626_G_T_13	A/T	1	47723	+	NA	NA	NA	NA	NA	NA	A	A	A	A	A	A	A	A	A	T	N	N	N	A	A	N	A	T	A	A	A	A	A	A	A	A	A	A	A	A	A	A	A	A	A	A	A	A	A
103598481_C_T_59	A/T	1	47819	+	NA	NA	NA	NA	NA	NA	T	A	A	A	A	A	A	A	A	A	A	A	A	A	A	A	A	T	A	A	A	A	A	A	A	A	A	A	A	A	A	A	A	A	A	A	A	A	A
106940254_G_T_35	T/A	1	48109	+	NA	NA	NA	NA	NA	NA	N	T	N	N	N	N	N	N	N	N	N	N	T	T	N	N	N	N	N	T	N	N	T	T	N	T	T	N	N	T	N	N	N	N	N	T	N	N	T
106311437_A_G_33	T/A	1	48550	+	NA	NA	NA	NA	NA	NA	T	N	T	T	T	N	N	N	N	N	N	T	N	N	T	N	N	N	T	N	N	N	N	N	N	N	N	N	N	N	N	N	N	N	N	N	N	T	N
104765804_T_C_16	T/A	1	48573	+	NA	NA	NA	NA	NA	NA	N	A	N	N	A	N	N	N	N	N	N	N	N	N	N	T	N	N	N	N	N	T	N	N	N	N	N	N	N	N	N	N	N	N	N	N	N	N	N
102428707_C_A_9	A/T	1	49297	+	NA	NA	NA	NA	NA	NA	N	N	N	N	T	N	N	N	N	N	N	N	N	N	T	N	N	T	N	N	A	N	A	N	N	N	N	N	N	N	N	N	N	N	N	N	N	N	N
103134252_G_A_20	A/T	1	49419	+	NA	NA	NA	NA	NA	NA	A	A	A	A	A	T	A	T	A	A	A	T	A	T	T	A	A	A	T	A	T	A	A	A	A	A	A	A	T	A	A	T	A	T	A	A	T	T	T
106524168_G_A_41	A/T	1	50134	+	NA	NA	NA	NA	NA	NA	N	N	A	A	A	N	A	A	N	N	N	N	N	N	A	A	A	A	N	N	N	N	N	N	N	N	A	N	N	N	N	N	T	N	N	T	A	N	N
102421364_A_G_17	A/T	1	50207	+	NA	NA	NA	NA	NA	NA	A	T	N	T	T	A	A	T	T	T	T	A	T	N	A	T	T	T	A	A	N	T	T	A	A	A	A	T	A	A	T	A	T	A	A	T	A	A	A
105971356_A_G_9	A/T	1	50780	+	NA	NA	NA	NA	NA	NA	T	T	A	A	A	A	A	A	A	T	A	A	T	A	A	T	A	T	A	T	A	T	T	T	A	T	T	A	A	T	T	A	T	A	T	T	A	A	A
105971356_G_A_11	A/T	1	50780	+	NA	NA	NA	NA	NA	NA	N	N	A	A	A	A	A	A	A	N	A	A	N	N	A	N	A	N	A	N	A	N	N	N	A	N	N	A	A	N	N	A	N	A	N	N	A	A	A
105034065_C_G_14	A/T	1	51066	+	NA	NA	NA	NA	NA	NA	A	A	A	A	T	A	T	A	A	A	A	A	A	A	A	A	A	A	A	A	A	N	A	A	T	A	A	A	T	A	T	A	A	A	A	A	A	A	A
105365309_G_A_17	A/T	1	51407	+	NA	NA	NA	NA	NA	NA	A	A	A	T	T	A	A	A	T	A	T	A	A	A	A	A	T	T	A	A	A	A	A	A	A	A	A	T	A	A	A	A	A	A	A	A	A	A	A
102421703_C_T_22	A/T	1	52233	+	NA	NA	NA	NA	NA	NA	A	A	A	A	A	A	A	A	T	T	T	A	A	A	A	A	T	N	A	A	T	A	A	A	A	A	A	T	A	A	A	A	A	A	A	A	A	A	A
106077685_G_C_5	A/T	1	53497	+	NA	NA	NA	NA	NA	NA	N	N	N	N	N	N	A	T	T	N	N	N	N	A	T	N	A	A	N	N	N	N	N	N	N	N	N	N	N	N	N	N	N	N	N	N	N	N	N
104417763_C_T_29	T/A	1	55193	+	NA	NA	NA	NA	NA	NA	T	A	T	T	A	T	T	T	T	T	T	T	T	T	T	T	A	T	T	T	T	T	T	T	T	T	T	T	T	T	T	T	T	T	N	T	T	T	T
105749076_G_T_43	A/T	1	56388	+	NA	NA	NA	NA	NA	NA	A	A	A	A	A	T	A	T	A	T	A	A	T	A	A	T	T	T	A	T	T	A	T	T	T	T	T	A	A	A	T	T	T	T	T	T	A	A	A
104769350_G_A_60	A/T	1	58364	+	NA	NA	NA	NA	NA	NA	N	N	N	N	A	A	T	N	T	N	N	T	N	N	N	N	A	A	N	N	N	N	T	T	N	N	N	N	N	N	N	N	N	N	N	N	N	N	N
104415656_G_T_15	A/T	1	59685	+	NA	NA	NA	NA	NA	NA	A	A	A	A	A	A	T	T	T	T	T	A	A	T	A	T	T	A	A	A	T	A	A	A	T	A	A	T	T	A	A	A	A	A	T	A	T	A	A
106558650_G_A_6	T/A	1	61405	+	NA	NA	NA	NA	NA	NA	T	T	A	A	T	T	T	T	T	T	T	T	N	T	T	T	T	T	T	T	T	T	T	T	T	T	T	T	T	N	T	T	T	T	T	T	T	T	T
103597138_C_T_36	A/T	1	63938	+	NA	NA	NA	NA	NA	NA	A	A	A	A	T	A	T	A	A	A	A	A	A	A	A	A	A	A	A	A	A	T	A	A	T	A	A	A	T	A	T	A	A	A	A	A	A	A	A
103923806_A_C_40	T/A	1	65459	+	NA	NA	NA	NA	NA	NA	T	T	T	T	T	T	T	T	T	A	T	T	T	T	T	T	T	T	T	T	T	T	T	T	T	T	T	T	T	T	T	T	T	T	T	T	T	T	T
105488245_T_C_40	T/A	1	65579	+	NA	NA	NA	NA	NA	NA	T	N	T	N	A	N	T	T	T	T	A	N	N	N	N	N	T	T	N	T	T	T	N	N	N	N	N	T	N	T	N	N	N	N	N	N	N	N	N
104202938_C_T_39	T/A	1	65647	+	NA	NA	NA	NA	NA	NA	T	T	T	T	T	T	T	T	A	T	N	T	T	T	T	T	A	A	T	T	T	T	T	T	T	T	T	A	T	T	T	T	T	T	T	T	T	T	T
103121007_A_G_57	A/T	1	69236	+	NA	NA	NA	NA	NA	NA	A	A	A	A	A	A	A	A	A	T	A	A	A	A	A	A	T	T	A	A	A	A	A	A	A	A	A	A	A	A	A	A	A	A	A	A	A	A	A
102422555_C_T_48	T/A	1	74853	+	NA	NA	NA	NA	NA	NA	T	T	T	A	A	T	T	N	T	T	T	T	N	T	T	T	T	A	T	T	T	T	T	T	T	T	T	T	T	T	T	T	T	T	T	T	T	T	T
105927866_C_G_35	T/A	1	75558	+	NA	NA	NA	NA	NA	NA	N	T	N	N	N	T	N	N	T	T	T	T	N	N	T	N	T	T	T	N	N	N	N	N	N	N	N	T	N	N	N	N	N	N	N	N	N	N	N
103132659_A_G_62	T/A	1	78339	+	NA	NA	NA	NA	NA	NA	T	T	T	T	T	T	T	T	T	A	T	T	A	T	T	A	A	A	T	A	T	T	A	A	A	A	A	T	T	T	A	T	A	N	A	A	T	T	T
104413058_A_G_20	T/A	1	78345	+	NA	NA	NA	NA	NA	NA	T	T	T	A	T	T	T	T	T	T	T	T	T	T	T	T	T	T	T	T	N	T	A	T	T	T	T	T	T	A	T	T	T	T	A	T	T	T	T
104413058_C_G_8	T/A	1	78345	+	NA	NA	NA	NA	NA	NA	N	T	T	N	N	T	T	T	N	N	N	T	T	T	T	T	N	N	T	T	T	N	N	T	N	T	T	N	T	A	N	T	N	T	N	T	T	T	T
107028558_G_C_30	A/T	1	84695	+	NA	NA	NA	NA	NA	NA	N	N	T	N	N	N	N	N	A	A	A	N	A	N	N	A	A	A	N	A	N	A	A	A	N	A	A	A	N	N	A	N	A	N	A	A	N	N	N
103926610_T_C_31	A/T	1	90726	+	NA	NA	NA	NA	NA	NA	A	A	A	A	A	A	A	A	T	A	T	A	A	A	A	A	A	T	A	A	A	A	A	A	A	A	A	T	A	A	A	A	A	A	A	A	A	A	A
106350793_T_G_31	T/A	1	93272	+	NA	NA	NA	NA	NA	NA	T	T	A	T	A	N	N	N	T	T	T	N	N	N	N	N	T	T	N	N	N	N	N	N	N	N	N	T	N	N	N	N	N	N	N	N	N	N	T
105610726_T_C_60	A/T	1	93561	+	NA	NA	NA	NA	NA	NA	A	A	A	A	A	A	A	A	A	A	A	A	T	A	A	T	A	A	N	T	A	T	T	T	T	T	T	A	A	A	T	A	T	A	T	T	A	A	A
105365125_C_T_43	A/T	1	93959	+	NA	NA	NA	NA	NA	NA	N	N	N	N	N	A	N	N	N	A	N	N	T	A	N	N	N	N	N	N	T	N	N	N	N	N	N	N	N	N	N	N	N	N	A	N	N	N	N
105365125_T_A_40	T/A	1	93959	+	NA	NA	NA	NA	NA	NA	T	N	N	N	N	N	T	T	N	N	N	N	T	N	T	T	T	N	T	T	N	T	T	T	T	N	N	N	T	T	N	N	N	N	A	T	N	T	N
103133168_A_G_12	A/T	1	94831	+	NA	NA	NA	NA	NA	NA	A	A	A	A	A	A	A	A	T	A	T	A	A	A	A	A	A	T	A	A	T	A	A	A	A	A	A	T	A	A	A	A	A	A	A	A	A	A	A
104201687_G_A_63	A/T	1	94953	+	NA	NA	NA	NA	NA	NA	A	A	A	T	T	A	A	A	A	A	A	A	A	A	A	A	A	T	A	A	A	A	A	A	A	A	A	A	A	A	A	A	A	A	A	A	A	A	A
105046326_C_G_68	A/T	1	95902	+	NA	NA	NA	NA	NA	NA	N	N	N	N	N	N	A	A	N	N	N	A	N	A	A	N	N	A	A	N	A	A	N	N	N	N	N	N	A	A	N	N	N	A	N	N	A	A	A
106872614_A_G_16	A/T	1	97086	+	NA	NA	NA	NA	NA	NA	N	N	N	N	T	N	A	N	A	N	A	N	A	N	N	A	N	A	N	N	A	N	N	A	N	N	N	A	N	N	N	N	N	N	N	A	A	N	T
106605670_C_T_50	T/A	1	97790	+	NA	NA	NA	NA	NA	NA	T	T	T	T	T	T	T	T	T	T	T	T	T	T	T	T	T	T	T	T	T	T	T	T	T	T	T	T	T	A	T	T	T	T	T	T	T	T	T
102429359_A_C_67	A/T	1	99140	+	NA	NA	NA	NA	NA	NA	A	A	A	A	T	A	A	A	A	T	A	A	A	A	A	A	T	T	A	A	A	A	A	N	A	A	A	A	A	N	A	A	A	A	A	A	A	A	A
106872618_C_T_65	A/T	1	99733	+	NA	NA	NA	NA	NA	NA	N	A	A	N	A	N	N	N	N	A	N	N	N	N	A	N	A	A	A	N	A	A	N	N	N	A	A	N	A	N	A	A	A	A	N	N	A	N	N
102437026_T_C_39	T/A	1	105132	+	NA	NA	NA	NA	NA	NA	T	T	T	T	T	T	N	T	T	A	T	T	T	T	T	N	T	T	T	T	T	T	T	T	T	T	T	T	T	T	T	T	T	T	T	T	T	T	T
103921477_T_C_39	A/T	1	105904	+	NA	NA	NA	NA	NA	NA	A	A	T	T	A	A	A	A	A	A	A	A	A	A	A	A	A	A	A	A	A	A	A	A	A	A	A	A	A	N	A	A	A	A	A	A	A	A	A
105037485_A_G_51	A/T	1	116073	+	NA	NA	NA	NA	NA	NA	A	N	N	N	N	A	A	N	N	T	N	A	A	N	T	N	N	A	N	N	N	A	N	N	N	N	N	N	N	N	N	N	N	N	N	N	N	A	N
104411786_G_A_33	T/A	1	118598	+	NA	NA	NA	NA	NA	NA	T	T	T	T	T	T	T	T	T	A	T	T	T	T	T	T	A	T	T	T	T	T	T	T	T	T	T	T	T	T	T	T	T	T	T	T	T	T	T
106872726_C_T_66	T/A	1	119598	+	NA	NA	NA	NA	NA	NA	T	T	N	N	N	T	A	T	A	A	A	T	T	A	T	T	A	T	T	A	N	T	N	A	A	A	A	A	T	N	T	T	T	T	A	T	A	T	A
102428713_A_G_13	A/T	1	123644	+	NA	NA	NA	NA	NA	NA	A	A	A	A	A	N	A	A	T	A	T	A	T	A	A	A	A	A	A	T	A	T	T	T	A	T	T	T	A	T	T	A	T	A	A	T	A	A	A
104410844_G_A_28	T/A	1	128031	+	NA	NA	NA	NA	NA	NA	T	T	T	T	T	T	A	A	A	A	A	T	T	A	T	N	A	T	T	T	A	T	T	T	A	T	T	A	A	T	T	T	T	T	A	T	A	T	T
105373027_C_A_23	T/A	1	138017	+	NA	NA	NA	NA	NA	NA	N	N	T	T	T	N	N	N	N	A	N	N	N	N	N	N	N	N	N	N	N	T	N	N	N	N	N	N	N	T	N	N	N	N	N	N	N	N	N
106608060_A_G_10	T/A	1	142992	+	NA	NA	NA	NA	NA	NA	T	T	T	T	T	T	A	T	T	T	T	T	T	A	T	T	T	N	T	T	T	T	N	T	N	T	T	T	T	T	T	T	T	T	A	T	T	T	T
105315531_T_A_45	T/A	1	144584	+	NA	NA	NA	NA	NA	NA	T	T	T	T	T	T	T	T	A	T	A	T	T	T	T	T	T	T	T	T	T	N	T	T	T	T	T	A	T	N	T	T	T	T	T	T	T	T	T
107048956_G_C_61	T/A	1	158469	+	NA	NA	NA	NA	NA	NA	A	A	A	A	A	T	T	T	T	T	T	T	A	T	T	T	T	T	T	T	T	T	T	T	A	T	T	T	T	T	T	T	T	T	A	A	T	T	A
103588740_G_A_59	A/T	1	160814	+	NA	NA	NA	NA	NA	NA	A	A	A	A	A	A	N	A	T	A	T	A	A	A	N	A	T	T	A	A	A	A	A	A	A	A	A	T	A	A	A	A	A	A	A	A	A	A	A
103123992_T_A_9	A/T	1	171741	+	NA	NA	NA	NA	NA	NA	T	A	T	N	A	A	A	A	A	T	A	A	A	A	A	A	T	A	A	A	A	A	A	A	A	A	A	A	A	N	A	A	A	A	A	A	A	A	A
105973039_A_G_32	T/A	1	172129	+	NA	NA	NA	NA	NA	NA	N	N	N	N	N	A	T	N	N	T	T	T	T	T	N	T	T	N	A	N	N	N	N	N	N	N	N	N	N	N	N	N	N	T	N	T	N	N	N
105685335_A_G_18	A/T	1	184456	+	NA	NA	NA	NA	NA	NA	A	A	A	A	A	A	A	A	T	A	T	A	A	A	A	A	A	T	A	A	A	A	A	A	A	A	A	T	A	A	A	A	A	A	A	A	A	A	A
105811627_T_C_15	A/T	1	210343	+	NA	NA	NA	NA	NA	NA	A	A	N	N	N	N	A	T	N	N	N	A	N	N	N	N	N	N	T	A	A	T	N	A	N	N	N	N	N	N	N	N	A	N	N	N	N	N	N
103588543_T_C_56	A/T	1	211335	+	NA	NA	NA	NA	NA	NA	A	T	T	T	A	A	A	A	N	A	A	N	A	A	A	A	A	T	A	A	A	A	A	A	A	A	A	A	A	N	A	A	A	A	A	A	A	A	A
106116818_G_A_63	T/A	1	240717	+	NA	NA	NA	NA	NA	NA	T	T	T	T	T	T	T	T	T	A	T	T	T	T	T	T	A	A	T	T	T	N	T	T	T	T	T	T	T	T	T	T	T	T	T	T	T	T	T
106120136_T_C_11	A/T	1	281698	+	NA	NA	NA	NA	NA	NA	A	A	A	A	A	N	A	N	A	A	A	A	A	N	N	A	A	A	N	A	A	N	A	A	A	A	A	A	N	A	A	N	A	N	A	A	N	N	N
106470332_T_C_23	A/T	2	604	+	NA	NA	NA	NA	NA	NA	N	T	T	T	N	T	A	N	A	N	A	N	N	N	N	N	A	A	N	N	A	N	N	N	N	N	N	A	N	N	T	N	T	N	N	N	N	T	A
104192943_T_C_45	T/A	2	1436	+	NA	NA	NA	NA	NA	NA	T	N	T	T	T	A	A	T	T	A	T	A	N	T	A	T	N	T	A	T	N	T	T	T	T	T	T	T	A	T	T	A	A	A	A	T	T	A	T
103594594_G_C_40	T/A	2	1698	+	NA	NA	NA	NA	NA	NA	N	T	N	T	N	T	T	N	A	A	A	T	N	T	T	T	A	A	T	T	N	T	N	T	T	T	T	A	T	A	T	T	N	T	T	N	T	T	T
104597967_C_A_23	A/T	2	1735	+	NA	NA	NA	NA	NA	NA	N	A	A	N	N	N	A	N	N	N	N	N	T	N	N	N	N	N	N	N	N	N	A	A	N	N	N	N	N	N	N	N	N	N	N	N	N	N	N
104611269_C_G_57	T/A	2	2108	+	NA	NA	NA	NA	NA	NA	T	N	T	N	N	T	T	T	N	A	A	T	T	N	T	T	A	T	T	T	N	T	A	T	T	T	T	A	T	T	T	T	T	T	T	T	N	T	T
106328426_A_G_5	A/T	2	2154	+	NA	NA	NA	NA	NA	NA	A	A	A	A	A	A	A	A	A	A	A	A	A	A	A	A	A	A	A	A	A	A	A	A	A	A	A	A	A	T	A	A	A	A	A	A	A	A	A
106158220_T_G_14	A/T	2	2812	+	NA	NA	NA	NA	NA	NA	N	T	N	N	N	A	N	N	N	N	N	A	A	N	A	N	N	N	A	A	N	N	N	A	N	A	A	N	N	N	N	N	N	N	N	A	N	A	N
103594271_T_C_20	T/A	2	2845	+	NA	NA	NA	NA	NA	NA	T	A	T	A	T	A	T	A	T	T	T	A	T	T	A	T	T	T	A	N	T	T	T	A	T	A	A	T	A	T	T	T	A	T	T	T	T	A	T
106310332_C_T_10	T/A	2	3228	+	NA	NA	NA	NA	NA	NA	N	N	N	N	N	N	N	N	T	A	T	N	T	T	N	N	T	T	N	T	N	N	T	T	N	T	T	T	N	N	N	N	N	N	N	T	T	N	N
106524726_G_A_5	T/A	2	4002	+	NA	NA	NA	NA	NA	NA	N	N	N	N	T	N	N	N	N	N	N	A	N	N	N	N	T	N	N	N	N	N	N	N	N	N	N	N	N	N	N	N	N	N	N	N	N	N	T
104923085_C_T_26	T/A	2	4217	+	NA	NA	NA	NA	NA	NA	T	N	N	N	T	T	T	N	N	N	N	N	N	N	N	N	T	N	N	N	N	N	N	T	N	N	N	N	T	N	N	T	N	T	T	N	N	N	N
103137806_C_G_15	T/A	2	4466	+	NA	NA	NA	NA	NA	NA	A	T	T	T	T	T	T	T	A	A	A	T	T	T	T	T	A	A	T	T	N	T	T	T	T	T	T	A	T	N	T	T	T	T	T	T	T	T	T
103595739_A_C_11	A/T	2	4750	+	NA	NA	NA	NA	NA	NA	A	A	N	A	A	A	A	A	A	A	A	A	A	A	A	A	A	A	A	A	A	A	A	A	A	A	A	A	A	T	A	A	A	A	A	A	A	A	A
103588269_C_T_47	A/T	2	5385	+	NA	NA	NA	NA	NA	NA	A	A	A	A	A	A	A	A	A	A	A	A	A	A	A	A	A	A	A	A	A	A	A	A	A	A	A	A	A	A	A	A	A	A	A	A	A	A	A
106078957_T_G_6	T/A	2	5442	+	NA	NA	NA	NA	NA	NA	T	T	T	T	T	T	A	T	A	T	A	T	A	A	T	A	T	T	T	T	A	A	A	T	A	T	T	A	T	T	A	A	T	A	A	A	A	T	A
104905520_T_C_11	A/T	2	5488	+	NA	NA	NA	NA	NA	NA	T	T	T	T	T	A	A	A	A	T	A	A	A	A	A	A	T	T	A	A	A	A	A	A	A	A	A	A	A	T	A	A	A	A	A	A	A	A	A
106313336_C_T_11	A/T	2	5740	+	NA	NA	NA	NA	NA	NA	N	A	N	N	N	A	A	A	A	N	A	A	A	A	N	A	N	A	N	A	A	A	A	A	A	A	A	A	A	N	A	A	A	A	A	A	A	A	A
103585160_C_T_36	T/A	2	5840	+	NA	NA	NA	NA	NA	NA	T	T	T	T	T	T	T	T	T	T	T	T	T	T	T	T	T	T	T	T	N	T	A	T	T	T	T	T	T	A	T	T	T	T	T	T	T	T	T
105609553_T_C_47	A/T	2	5967	+	NA	NA	NA	NA	NA	NA	N	T	N	N	N	N	N	T	N	N	A	A	N	N	N	N	N	A	N	N	N	A	N	N	N	N	N	N	N	A	N	A	N	N	N	N	N	N	N
106746347_A_G_28	A/T	2	6306	+	NA	NA	NA	NA	NA	NA	A	T	N	T	T	N	A	N	T	T	T	A	A	A	A	A	T	T	A	A	N	N	N	A	A	A	A	T	A	N	A	A	A	N	A	A	A	A	A
105871264_C_G_50	A/T	2	6581	+	NA	NA	NA	NA	NA	NA	N	N	N	N	N	T	A	T	A	N	A	T	N	N	T	N	A	A	N	N	A	N	N	N	N	N	N	A	N	N	N	N	N	N	N	N	N	N	N
105539339_C_T_20	A/T	2	7020	+	NA	NA	NA	NA	NA	NA	N	N	N	N	N	N	N	N	N	N	N	T	N	T	N	N	A	N	N	N	N	N	N	N	N	N	N	N	N	N	N	N	N	N	N	N	N	N	N
104423667_T_C_38	T/A	2	8009	+	NA	NA	NA	NA	NA	NA	A	T	T	T	T	A	T	A	T	T	T	A	T	T	A	T	T	T	A	A	T	T	T	A	T	A	A	T	A	T	T	T	A	T	T	T	T	A	T
103131360_C_G_23	T/A	2	8097	+	NA	NA	NA	NA	NA	NA	T	N	N	T	N	T	T	N	T	N	N	T	T	N	T	N	T	N	T	N	T	N	N	N	N	T	N	N	T	N	N	N	N	N	N	N	N	T	N
105535299_G_A_13	T/A	2	8169	+	NA	NA	NA	NA	NA	NA	T	N	T	T	T	N	N	T	N	T	T	T	N	N	T	N	N	N	N	N	N	T	T	N	T	N	N	N	T	N	T	T	T	N	T	T	N	T	N
102419257_C_G_6	T/A	2	8291	+	NA	NA	NA	NA	NA	NA	A	T	N	N	T	T	T	T	A	A	A	T	T	T	T	T	T	T	T	T	N	T	T	T	T	T	T	A	T	A	T	T	T	T	T	T	T	T	T
106466474_T_C_25	T/A	2	9122	+	NA	NA	NA	NA	NA	NA	T	T	T	T	N	T	T	T	A	T	A	N	T	N	N	N	T	A	N	N	N	N	N	N	N	N	N	A	T	T	N	T	T	T	N	T	N	N	N
106898403_G_A_13	A/T	2	9129	+	NA	NA	NA	NA	NA	NA	A	N	N	N	N	N	A	N	A	A	N	A	N	A	N	N	A	T	N	N	N	A	A	N	A	N	N	N	N	N	N	N	N	N	T	N	N	A	N
106556841_T_C_20	A/T	2	9393	+	NA	NA	NA	NA	NA	NA	N	N	N	A	T	A	A	A	T	A	T	N	N	N	N	N	A	N	N	A	T	T	N	T	N	N	N	T	A	N	A	A	A	A	N	N	N	N	N
106346403_C_G_14	T/A	2	9498	+	NA	NA	NA	NA	NA	NA	N	N	N	N	T	N	T	N	N	N	N	N	N	N	N	T	N	T	N	T	N	A	T	N	N	N	N	T	N	N	N	N	N	N	N	N	N	N	N
106346406_G_T_55	T/A	2	9498	+	NA	NA	NA	NA	NA	NA	N	T	N	N	T	N	N	A	N	A	N	A	N	N	N	N	N	T	N	T	N	A	T	A	N	N	N	N	N	N	N	N	N	N	N	N	N	N	N
102774895_T_C_11	A/T	2	9569	+	NA	NA	NA	NA	NA	NA	A	T	A	T	A	T	T	T	A	A	A	T	T	T	T	T	A	A	T	T	N	T	T	T	T	T	T	A	T	A	T	T	T	T	T	T	T	T	T
103945033_C_T_58	T/A	2	9685	+	NA	NA	NA	NA	NA	NA	T	T	T	T	T	T	T	T	T	T	T	T	N	T	T	T	T	T	T	T	T	T	T	T	T	T	T	T	T	N	T	T	T	T	T	T	T	T	T
104910619_G_C_53	A/T	2	9874	+	NA	NA	NA	NA	NA	NA	A	N	A	A	A	A	A	A	T	T	T	A	A	A	A	A	T	A	A	A	N	A	A	A	A	A	A	T	A	T	A	A	A	A	A	A	A	A	A
105148675_G_T_16	A/T	2	10154	+	NA	NA	NA	NA	NA	NA	A	A	A	A	A	A	A	N	T	T	T	A	A	A	A	A	T	A	A	A	T	N	A	N	A	A	A	T	A	T	A	A	A	A	A	A	A	A	A
106245669_G_T_40	T/A	2	10220	+	NA	NA	NA	NA	NA	NA	N	N	N	N	N	N	N	N	N	N	N	N	N	A	N	N	N	N	N	N	T	N	N	T	N	N	N	N	N	N	N	N	N	N	N	N	N	N	N
105921864_T_C_66	A/T	2	10711	+	NA	NA	NA	NA	NA	NA	T	N	N	N	N	N	T	N	N	N	N	T	N	A	N	N	A	A	N	A	N	N	N	N	N	N	N	N	N	T	N	N	A	N	N	N	N	N	N
105974502_T_C_58	A/T	2	11027	+	NA	NA	NA	NA	NA	NA	A	A	A	N	A	A	A	A	T	T	T	A	A	A	A	A	T	A	A	A	N	A	A	N	A	A	A	T	A	N	A	A	A	A	A	A	A	A	A
103933396_C_T_29	T/A	2	11215	+	NA	NA	NA	NA	NA	NA	T	T	T	A	T	T	T	T	A	A	A	T	T	T	T	T	A	A	T	T	N	T	T	T	T	T	T	A	T	T	T	T	T	T	T	T	T	T	T
106644356_G_A_65	A/T	2	11604	+	NA	NA	NA	NA	NA	NA	A	A	A	A	A	A	A	A	T	A	T	A	A	A	A	A	A	T	A	A	N	A	A	A	A	A	A	T	A	A	A	A	A	A	A	A	A	A	A
106993656_C_G_46	A/T	2	11623	+	NA	NA	NA	NA	NA	NA	N	A	N	N	N	N	N	N	T	T	N	N	N	N	A	N	N	T	N	N	N	N	N	N	N	N	N	N	N	N	N	N	N	N	N	N	N	N	N
106665646_A_G_10	T/A	2	11943	+	NA	NA	NA	NA	NA	NA	T	T	T	N	T	T	T	T	T	T	T	T	T	T	T	T	T	T	T	T	T	T	T	T	T	T	T	T	T	A	T	T	T	T	T	T	T	T	T
103596910_C_T_18	A/T	2	12280	+	NA	NA	NA	NA	NA	NA	A	T	T	T	T	A	A	A	N	A	T	A	A	A	A	A	A	A	A	A	N	A	A	A	A	A	A	T	A	A	A	A	A	A	A	A	A	A	A
104760993_C_T_7	A/T	2	12445	+	NA	NA	NA	NA	NA	NA	A	A	A	A	A	A	A	A	T	T	T	A	A	N	A	A	T	T	A	A	N	T	A	A	A	A	A	T	A	N	T	A	A	A	A	A	A	A	A
104609091_C_A_45	A/T	2	12754	+	NA	NA	NA	NA	NA	NA	T	T	T	T	T	A	A	A	A	A	A	A	A	A	A	N	A	A	A	A	A	A	A	A	A	A	A	A	A	A	A	A	A	A	A	A	A	A	A
106907895_A_G_5	T/A	2	12876	+	NA	NA	NA	NA	NA	NA	T	T	T	T	T	T	N	T	T	A	T	T	T	A	T	T	T	T	T	A	T	T	T	N	T	A	A	T	T	T	T	T	A	T	T	T	A	T	A
105357255_C_T_40	A/T	2	13208	+	NA	NA	NA	NA	NA	NA	N	N	N	A	N	N	A	A	N	N	N	N	N	N	N	A	N	N	N	N	N	N	N	N	N	N	N	N	N	N	N	N	N	N	N	N	N	N	N
103124449_C_G_19	T/A	2	13889	+	NA	NA	NA	NA	NA	NA	T	T	T	T	T	T	T	T	A	T	A	T	A	T	T	T	T	T	T	A	N	T	T	A	T	A	A	A	T	T	T	T	A	T	T	A	T	T	T
103927734_A_G_68	T/A	2	14090	+	NA	NA	NA	NA	NA	NA	T	T	N	T	N	T	N	T	A	T	N	T	T	T	T	T	T	T	N	N	N	T	T	T	N	N	N	N	T	T	N	N	N	T	N	T	T	A	N
105925379_A_G_18	A/T	2	14336	+	NA	NA	NA	NA	NA	NA	A	A	A	A	A	A	A	A	T	T	T	A	A	A	A	A	T	T	A	A	A	T	N	A	A	A	A	T	A	N	T	A	A	A	A	A	A	A	A
106348939_G_A_6	T/A	2	14709	+	NA	NA	NA	NA	NA	NA	N	N	N	N	N	N	N	N	T	N	A	T	N	N	N	N	N	N	T	T	N	N	A	N	N	N	N	N	A	N	N	N	N	N	N	N	N	N	N
105974200_G_A_56	A/T	2	14733	+	NA	NA	NA	NA	NA	NA	T	T	A	N	T	A	A	A	T	A	T	A	A	A	A	N	N	T	A	A	N	A	A	A	A	A	A	T	A	A	A	A	A	A	A	A	A	A	A
105974202_T_A_47	T/A	2	14733	+	NA	NA	NA	NA	NA	NA	T	T	N	T	T	N	N	N	N	N	T	N	N	N	N	T	T	T	N	N	N	N	N	N	N	N	N	T	N	N	N	N	N	N	N	N	N	N	N
103592706_G_T_24	A/T	2	14763	+	NA	NA	NA	NA	NA	NA	T	A	T	A	T	A	A	A	A	A	A	A	A	N	N	A	N	A	A	A	A	A	A	A	A	A	A	A	A	N	A	A	A	A	A	A	A	A	A
106548091_A_C_5	T/A	2	14775	+	NA	NA	NA	NA	NA	NA	T	T	T	T	T	N	T	N	T	T	T	N	N	T	N	T	T	T	N	T	T	N	T	T	A	T	T	T	N	T	N	N	N	N	N	N	T	N	T
106808875_T_C_26	A/T	2	14901	+	NA	NA	NA	NA	NA	NA	N	N	N	N	N	A	N	N	N	N	N	A	N	N	A	N	N	N	A	N	N	N	N	N	N	N	N	N	A	N	N	N	N	N	A	N	N	A	N
103133971_G_C_48	A/T	2	15586	+	NA	NA	NA	NA	NA	NA	A	A	A	A	T	T	T	T	T	N	T	T	A	A	T	T	A	N	T	A	T	A	A	A	T	A	A	T	T	A	A	A	A	A	T	A	A	T	A
106523266_T_C_28	T/A	2	15694	+	NA	NA	NA	NA	NA	NA	T	T	T	T	T	T	T	T	A	T	A	T	T	T	T	T	T	A	T	T	A	A	T	T	T	T	T	A	T	T	A	A	T	A	T	T	T	T	T
106679227_A_G_5	A/T	2	15850	+	NA	NA	NA	NA	NA	NA	A	A	A	A	A	A	A	A	T	A	T	A	A	A	A	A	A	A	A	A	N	A	A	A	A	A	A	T	A	A	A	A	A	A	A	A	A	A	A
106679230_T_C_14	T/A	2	15850	+	NA	NA	NA	NA	NA	NA	N	A	N	N	N	N	N	N	T	N	T	N	N	N	N	N	N	N	N	N	N	N	N	N	N	N	N	T	N	N	N	N	N	N	N	N	N	N	N
104613654_A_G_20	T/A	2	16115	+	NA	NA	NA	NA	NA	NA	T	T	T	T	T	T	T	T	T	T	T	T	A	T	N	T	T	T	T	A	T	T	T	N	T	A	A	T	T	T	T	T	A	T	T	A	T	T	T
104196834_C_A_27	A/T	2	16566	+	NA	NA	NA	NA	NA	NA	A	A	A	A	A	A	A	A	A	A	A	A	N	A	A	A	A	A	A	A	A	A	N	A	A	A	A	A	N	A	A	A	A	A	A	N	A	A	A
105256225_G_A_13	T/A	2	16641	+	NA	NA	NA	NA	NA	NA	T	N	N	N	N	N	N	N	A	A	A	N	T	N	N	N	N	A	N	T	A	N	N	T	N	T	T	A	N	N	N	T	N	T	N	T	N	N	N
105264169_C_T_58	T/A	2	16707	+	NA	NA	NA	NA	NA	NA	T	T	T	A	A	T	T	T	T	T	T	T	A	T	T	T	A	T	T	T	T	T	A	T	T	T	T	T	T	A	T	T	T	T	T	A	T	T	T
105890574_C_G_31	T/A	2	16764	+	NA	NA	NA	NA	NA	NA	T	T	T	T	T	T	T	T	A	A	A	T	T	T	T	T	A	T	T	N	N	T	T	T	T	T	T	A	T	A	T	T	T	T	T	T	T	T	T
104765997_A_T_55	T/A	2	17430	+	NA	NA	NA	NA	NA	NA	T	N	N	N	N	T	N	T	N	N	N	T	N	N	T	N	N	A	T	T	N	T	A	T	N	T	T	N	T	N	T	T	T	T	T	N	N	T	N
103589996_G_A_30	T/A	2	17728	+	NA	NA	NA	NA	NA	NA	T	T	T	T	T	T	T	T	A	A	A	T	N	N	N	N	T	N	T	N	N	T	N	N	N	N	N	A	T	A	T	T	T	T	T	N	N	T	N
105267916_C_T_36	A/T	2	17863	+	NA	NA	NA	NA	NA	NA	A	T	T	T	T	N	A	A	T	T	T	A	A	A	A	A	T	T	A	A	N	A	A	A	A	A	A	T	A	N	A	A	A	A	A	A	A	A	A
103130363_C_T_13	T/A	2	18068	+	NA	NA	NA	NA	NA	NA	T	T	T	T	N	T	T	T	A	A	A	T	T	T	T	T	A	T	T	T	N	T	T	T	T	T	T	A	T	T	T	T	T	N	T	T	T	T	T
105609045_A_G_7	T/A	2	18443	+	NA	NA	NA	NA	NA	NA	N	T	T	N	N	N	T	N	N	N	T	N	N	T	T	N	N	T	T	N	A	N	N	N	T	N	N	N	N	N	N	N	N	N	N	N	N	N	N
105921812_G_C_33	T/A	2	18645	+	NA	NA	NA	NA	NA	NA	T	T	T	T	T	T	T	T	T	A	T	T	T	T	T	T	T	A	T	T	T	T	N	T	T	T	T	T	T	T	T	T	T	T	T	T	T	T	T
103136066_C_A_37	A/T	2	18917	+	NA	NA	NA	NA	NA	NA	A	A	N	A	A	A	A	A	T	T	T	A	A	A	A	A	T	T	A	A	N	A	A	A	A	A	A	T	A	N	A	A	A	A	A	A	A	A	A
105927608_G_A_38	A/T	2	19194	+	NA	NA	NA	NA	NA	NA	A	A	T	A	T	A	A	A	T	T	T	A	A	A	A	A	T	T	A	A	N	A	A	A	A	A	A	T	A	A	A	A	A	A	A	A	A	A	A
103924475_G_A_9	A/T	2	19247	+	NA	NA	NA	NA	NA	NA	A	A	A	A	A	A	A	A	T	T	T	A	A	A	A	A	T	T	A	A	N	A	N	A	A	A	A	N	A	T	A	A	A	A	A	A	A	N	A
103136279_T_C_49	T/A	2	19463	+	NA	NA	NA	NA	NA	NA	T	T	T	T	T	T	T	T	A	A	A	T	T	T	T	T	A	A	T	T	N	T	N	T	T	T	T	A	T	T	T	T	T	T	T	T	T	T	T
103596996_G_A_30	A/T	2	19729	+	NA	NA	NA	NA	NA	NA	T	N	T	N	N	N	A	N	N	N	N	N	N	N	A	N	N	N	T	N	A	A	T	T	N	A	A	N	N	N	A	N	N	N	N	N	N	A	N
106910711_G_A_18	A/T	2	19845	+	NA	NA	NA	NA	NA	NA	A	A	A	A	A	A	A	A	T	A	T	A	A	A	A	A	T	A	A	A	N	A	A	A	A	A	A	T	A	A	A	A	A	A	A	A	A	A	A
104912652_T_C_47	T/A	2	20296	+	NA	NA	NA	NA	NA	NA	T	T	T	N	T	T	T	T	T	T	T	T	N	T	N	T	T	T	T	T	N	T	T	T	T	T	T	T	T	T	T	T	T	T	T	T	T	T	T
105263473_C_A_63	T/A	2	20464	+	NA	NA	NA	NA	NA	NA	T	T	T	T	T	T	T	T	A	A	A	T	T	T	T	T	A	A	T	T	A	T	T	T	T	T	T	A	T	N	T	T	T	T	T	T	T	T	T
105045714_C_G_59	T/A	2	21487	+	NA	NA	NA	NA	NA	NA	A	T	T	A	T	T	T	T	A	T	A	T	T	T	T	T	T	T	T	T	N	T	T	T	T	T	T	A	T	A	T	T	T	T	T	N	T	T	T
106027057_C_T_43	A/T	2	21727	+	NA	NA	NA	NA	NA	NA	A	A	A	A	A	A	A	A	A	A	A	A	A	A	A	A	A	T	A	A	A	A	A	A	A	A	A	A	A	N	A	A	A	A	A	A	A	A	A
105922309_T_A_20	T/A	2	21783	+	NA	NA	NA	NA	NA	NA	T	T	T	T	T	T	A	T	T	T	T	T	A	A	T	A	T	T	T	T	A	A	A	T	A	T	T	T	T	T	A	A	T	A	A	A	A	T	A
106377585_A_G_26	A/T	2	21785	+	NA	NA	NA	NA	NA	NA	A	T	T	T	A	A	N	A	T	T	T	A	A	A	A	A	T	T	A	A	N	A	A	A	A	A	A	T	A	A	A	A	A	A	A	A	A	A	A
106377589_T_C_53	T/A	2	21785	+	NA	NA	NA	NA	NA	NA	T	A	A	A	T	T	N	T	A	A	A	T	T	T	T	T	A	A	T	T	N	T	T	T	T	T	T	A	T	T	T	T	T	T	T	T	T	T	T
103589356_G_A_65	T/A	2	22304	+	NA	NA	NA	NA	NA	NA	A	T	A	A	A	T	T	T	A	N	A	T	T	T	T	T	A	T	T	T	N	T	T	T	T	T	T	A	T	A	T	T	T	T	T	T	T	T	T
105924675_C_T_64	A/T	2	22622	+	NA	NA	NA	NA	NA	NA	N	A	N	A	N	N	N	A	A	N	N	N	A	A	N	N	A	N	N	N	N	N	N	A	N	N	N	N	N	N	N	N	N	N	N	N	N	N	N
104760302_C_T_32	A/T	2	22837	+	NA	NA	NA	NA	NA	NA	A	T	T	T	T	A	A	A	T	A	T	A	A	A	A	A	A	T	A	A	A	A	A	A	A	A	A	N	A	A	A	A	T	A	A	A	A	A	A
103608159_G_T_24	A/T	2	22912	+	NA	NA	NA	NA	NA	NA	A	T	T	T	A	A	A	A	T	A	T	A	A	A	A	A	A	T	A	A	N	A	A	A	A	A	A	T	A	A	A	A	T	A	A	A	A	A	A
106449345_G_C_47	A/T	2	23276	+	NA	NA	NA	NA	NA	NA	A	A	A	A	A	A	A	A	A	T	A	A	A	A	A	A	T	A	A	A	A	A	A	A	A	A	A	A	A	A	A	A	A	A	A	A	A	A	A
105354838_C_T_11	T/A	2	23336	+	NA	NA	NA	NA	NA	NA	A	T	T	T	T	T	T	T	T	T	T	T	T	T	T	T	T	T	T	T	T	T	A	T	T	T	T	T	T	T	T	T	T	T	T	N	T	T	T
105444039_C_G_40	A/T	2	23594	+	NA	NA	NA	NA	NA	NA	N	N	N	A	N	N	N	N	N	N	N	N	N	N	N	N	N	N	N	N	A	N	N	A	N	N	N	N	N	N	N	N	N	N	N	A	N	A	N
105444039_G_C_14	A/T	2	23594	+	NA	NA	NA	NA	NA	NA	N	N	N	A	N	N	N	N	N	N	N	N	T	N	T	N	N	N	N	N	A	N	N	A	N	N	N	N	N	N	N	N	N	N	N	A	N	A	N
105679153_T_C_24	T/A	2	23767	+	NA	NA	NA	NA	NA	NA	T	T	T	T	T	T	T	T	A	A	A	T	T	T	T	A	A	A	T	A	T	A	A	A	T	A	A	A	A	T	T	T	T	T	T	T	T	T	T
105679155_C_A_38	T/A	2	23767	+	NA	NA	NA	NA	NA	NA	T	T	T	T	T	T	T	T	A	A	A	T	T	T	T	T	A	A	T	T	N	T	T	T	T	T	T	A	T	N	T	T	T	T	T	T	T	T	T
104421485_C_T_42	T/A	2	23879	+	NA	NA	NA	NA	NA	NA	T	T	T	T	T	T	T	T	A	A	A	T	T	T	T	T	A	T	T	T	N	T	T	T	T	T	T	A	T	A	T	T	T	T	T	T	T	T	T
105872288_C_T_57	A/T	2	24042	+	NA	NA	NA	NA	NA	NA	T	A	A	A	A	A	A	A	T	T	T	A	A	A	A	A	T	A	A	A	N	A	A	A	A	A	A	T	A	T	A	A	A	A	N	A	A	A	N
106837588_G_A_41	A/T	2	24296	+	NA	NA	NA	NA	NA	NA	A	A	A	A	A	A	A	A	A	A	A	A	A	A	A	A	A	A	A	A	A	A	A	A	A	A	A	A	A	T	A	A	A	A	A	A	A	A	A
106717101_T_C_33	T/A	2	24362	+	NA	NA	NA	NA	NA	NA	T	T	T	T	T	T	T	T	T	T	T	T	T	T	T	T	T	T	T	T	T	T	T	T	T	T	T	T	T	A	T	T	T	T	T	T	T	T	T
105255855_C_T_16	A/T	2	24855	+	NA	NA	NA	NA	NA	NA	A	A	A	A	A	A	A	A	T	T	T	A	A	A	A	A	T	T	A	A	N	A	A	A	A	A	A	T	A	T	A	A	A	A	A	A	A	A	A
107013154_C_A_20	T/A	2	25515	+	NA	NA	NA	NA	NA	NA	N	T	N	N	N	N	N	N	N	N	T	N	N	N	N	N	N	A	N	N	N	N	N	T	N	N	N	N	N	N	N	N	N	N	N	N	N	N	N
107013159_G_C_41	A/T	2	25515	+	NA	NA	NA	NA	NA	NA	N	N	N	N	N	N	T	N	N	N	A	N	T	T	N	T	A	N	N	T	T	N	N	N	N	N	N	N	N	N	N	N	N	N	N	N	N	N	N
105673120_A_G_11	T/A	2	25668	+	NA	NA	NA	NA	NA	NA	N	T	N	T	N	N	N	N	T	T	T	N	N	N	N	N	T	N	T	N	T	N	T	N	N	T	N	T	T	T	N	N	T	N	N	T	N	N	N
106735801_G_A_41	A/T	2	25714	+	NA	NA	NA	NA	NA	NA	A	A	A	N	A	A	A	A	T	T	T	A	A	A	A	A	T	T	A	N	N	A	A	A	A	A	A	T	A	N	A	A	A	A	A	A	A	A	A
106735801_G_C_17	A/T	2	25714	+	NA	NA	NA	NA	NA	NA	A	A	A	T	A	A	A	A	T	T	T	A	A	A	A	A	T	T	A	N	N	A	A	A	A	A	A	T	A	N	A	A	A	A	A	A	A	A	A
105932693_G_A_11	A/T	2	25990	+	NA	NA	NA	NA	NA	NA	N	N	A	A	N	N	N	N	N	N	N	N	N	N	N	N	N	N	N	T	A	A	T	N	N	N	T	N	A	N	A	N	N	N	N	N	A	T	N
106377195_A_T_23	A/T	2	26027	+	NA	NA	NA	NA	NA	NA	N	N	A	A	N	N	A	A	N	N	N	A	A	N	A	A	A	N	A	N	A	N	N	N	N	N	N	T	N	N	N	N	N	N	N	N	N	N	N
106114965_T_G_33	T/A	2	26590	+	NA	NA	NA	NA	NA	NA	T	T	T	T	T	T	T	T	T	T	T	T	T	T	T	T	T	T	T	T	T	T	T	T	T	T	T	T	T	T	T	T	T	T	T	T	T	T	T
106784029_A_G_60	A/T	2	26667	+	NA	NA	NA	NA	NA	NA	N	T	A	A	A	A	A	A	T	A	T	A	A	A	A	A	A	A	A	A	N	A	A	A	A	A	A	T	A	A	A	A	A	A	A	A	A	A	A
106122509_C_T_34	T/A	2	27005	+	NA	NA	NA	NA	NA	NA	T	T	T	T	T	T	T	T	T	T	T	T	T	T	T	T	T	T	T	T	T	T	T	T	T	T	T	T	T	T	T	T	T	T	T	T	T	T	T
106717026_A_G_20	A/T	2	27166	+	NA	NA	NA	NA	NA	NA	A	N	N	N	N	A	N	N	N	A	N	A	N	N	A	A	N	T	A	N	N	N	A	N	N	N	N	N	N	N	N	N	N	A	N	N	N	N	N
106077368_C_T_20	T/A	2	27411	+	NA	NA	NA	NA	NA	NA	A	A	N	N	N	T	T	T	T	A	T	T	N	T	T	T	T	T	T	T	T	T	T	T	T	T	T	T	T	A	T	T	T	T	T	T	T	T	T
105358583_G_A_17	A/T	2	27975	+	NA	NA	NA	NA	NA	NA	N	N	N	A	A	N	N	N	N	N	N	N	N	N	N	A	A	N	N	N	N	N	N	N	N	N	N	N	N	N	N	N	N	N	N	N	N	N	N
104411886_T_C_25	A/T	2	28049	+	NA	NA	NA	NA	NA	NA	N	N	N	T	N	A	N	A	A	N	A	A	A	A	A	A	N	N	A	A	N	A	A	A	A	A	A	N	A	A	A	N	N	N	N	A	A	A	A
106001090_A_G_28	A/T	2	28501	+	NA	NA	NA	NA	NA	NA	T	A	A	A	A	A	A	A	T	T	T	A	A	A	A	A	T	T	A	A	N	A	A	A	A	A	A	T	A	T	A	A	A	A	A	A	A	A	A
103937854_T_A_46	T/A	2	28715	+	NA	NA	NA	NA	NA	NA	T	T	T	A	N	T	T	T	N	A	A	T	T	T	T	T	A	A	T	T	N	A	T	T	T	T	T	A	T	A	A	T	T	T	T	T	T	T	T
103933034_C_G_5	A/T	2	29412	+	NA	NA	NA	NA	NA	NA	A	A	A	A	A	A	A	A	T	T	T	A	A	A	A	A	T	T	A	A	N	A	A	A	A	A	A	T	A	N	A	A	A	A	A	A	A	A	A
104911220_C_T_55	T/A	2	29945	+	NA	NA	NA	NA	NA	NA	N	N	T	N	T	N	N	A	A	T	N	T	T	N	T	T	N	N	N	A	N	T	N	N	N	N	N	T	N	N	N	N	N	N	A	N	A	N	T
105978010_A_C_34	T/A	2	30011	+	NA	NA	NA	NA	NA	NA	N	N	A	A	N	T	N	A	T	N	T	A	N	N	N	N	N	N	N	N	N	N	A	N	N	N	N	T	N	N	N	N	N	N	N	N	N	N	N
104194579_G_C_51	A/T	2	30869	+	NA	NA	NA	NA	NA	NA	A	A	A	A	A	A	A	A	T	T	T	A	T	A	A	A	T	T	A	A	T	A	T	A	A	A	A	T	A	A	A	A	A	A	A	T	A	A	A
105814437_C_G_39	T/A	2	31086	+	NA	NA	NA	NA	NA	NA	T	T	T	T	T	T	T	A	A	T	A	T	A	T	T	T	T	T	T	A	N	T	T	A	A	A	A	A	T	T	T	T	N	T	T	A	T	T	T
105814438_T_C_42	T/A	2	31086	+	NA	NA	NA	NA	NA	NA	T	T	T	T	T	T	N	A	A	T	A	T	A	T	T	T	T	T	T	A	N	T	T	A	A	A	A	A	T	T	T	T	N	T	T	A	T	T	T
105814439_C_T_48	A/T	2	31086	+	NA	NA	NA	NA	NA	NA	A	A	A	A	A	A	A	T	T	A	T	A	T	A	A	A	A	A	A	T	N	A	A	T	T	T	T	T	A	A	A	A	N	A	A	T	A	A	A
103933150_G_C_25	A/T	2	31787	+	NA	NA	NA	NA	NA	NA	A	T	A	T	A	T	T	T	A	A	A	T	T	T	T	T	A	A	T	T	N	T	T	T	T	T	T	A	T	A	T	T	T	T	T	T	T	T	T
106328325_T_C_35	T/A	2	32249	+	NA	NA	NA	NA	NA	NA	T	A	A	A	A	T	T	A	A	A	A	T	T	T	T	T	A	A	T	T	A	A	T	T	T	T	T	A	T	A	A	T	A	T	A	T	T	T	T
104597176_A_C_19	T/A	2	32308	+	NA	NA	NA	NA	NA	NA	T	N	N	N	T	T	A	T	N	A	A	T	T	N	T	T	A	N	T	T	A	T	T	T	T	T	T	A	T	T	T	T	N	T	T	T	T	T	N
106375127_C_G_67	T/A	2	32398	+	NA	NA	NA	NA	NA	NA	T	A	T	A	T	T	T	T	A	A	A	T	T	T	T	T	A	A	T	T	N	T	T	T	T	T	T	A	T	A	T	T	T	T	T	T	T	T	T
106678692_C_T_36	A/T	2	32843	+	NA	NA	NA	NA	NA	NA	A	A	A	T	A	A	A	A	T	T	T	A	A	A	A	A	T	T	A	A	N	A	A	A	A	A	A	T	A	A	A	A	A	A	A	A	A	A	A
106311140_A_G_17	A/T	2	33266	+	NA	NA	NA	NA	NA	NA	N	N	N	A	N	N	N	N	T	N	A	N	N	A	N	N	N	A	N	N	N	N	A	N	A	N	N	N	N	N	N	A	N	N	N	N	N	N	N
105808678_G_T_67	A/T	2	33316	+	NA	NA	NA	NA	NA	NA	N	N	N	A	N	A	A	A	N	N	N	A	A	A	A	A	T	A	A	A	A	A	A	A	A	A	A	N	A	N	A	A	A	A	A	A	A	A	A
105808681_C_T_54	A/T	2	33316	+	NA	NA	NA	NA	NA	NA	T	T	T	N	T	A	A	A	T	T	T	A	A	A	A	A	T	N	A	A	N	A	N	A	A	A	A	T	A	T	A	A	A	A	A	A	A	A	A
101032558_C_T_47	A/T	2	33382	+	NA	NA	NA	NA	NA	NA	T	T	T	T	T	A	A	A	T	T	T	A	A	A	A	A	T	T	A	A	N	A	A	A	A	A	A	T	A	T	A	A	A	A	A	A	A	A	A
106078222_C_T_14	T/A	2	33739	+	NA	NA	NA	NA	NA	NA	T	T	N	T	T	N	N	N	T	T	T	N	N	N	N	N	T	T	N	N	T	N	T	T	N	N	N	T	N	T	T	N	T	N	N	N	N	N	N
103132847_G_A_36	T/A	2	34249	+	NA	NA	NA	NA	NA	NA	A	A	A	T	A	A	A	T	T	A	T	A	T	T	A	T	A	T	N	T	N	T	T	T	T	T	T	T	A	A	T	T	T	T	A	T	T	A	T
105044509_C_T_39	T/A	2	35616	+	NA	NA	NA	NA	NA	NA	N	N	A	N	N	A	A	N	N	N	N	N	T	N	T	N	N	N	N	T	N	N	T	T	N	N	N	T	N	N	N	N	N	N	T	N	N	N	N
105044994_C_A_13	T/A	2	36430	+	NA	NA	NA	NA	NA	NA	T	T	T	T	T	A	A	N	T	A	N	A	T	T	A	T	A	T	A	T	N	T	T	T	T	T	T	T	A	T	T	A	A	A	A	T	T	A	T
106421457_A_G_61	A/T	2	36593	+	NA	NA	NA	NA	NA	NA	T	T	T	T	T	A	A	A	T	N	T	A	A	A	A	A	T	T	A	A	T	N	A	A	A	A	A	T	A	T	A	A	A	A	A	A	A	A	A
103926991_C_G_26	T/A	2	36648	+	NA	NA	NA	NA	NA	NA	T	T	T	T	T	T	T	N	N	T	T	T	T	T	T	T	A	T	N	T	T	T	T	T	T	T	T	T	T	T	T	T	T	T	T	T	T	T	T
104769616_T_C_21	T/A	2	37198	+	NA	NA	NA	NA	NA	NA	T	A	T	T	T	T	T	T	T	T	T	T	T	T	T	T	T	T	T	T	T	T	T	T	T	T	T	T	T	T	T	T	T	T	T	T	T	T	T
105452215_G_A_48	A/T	2	37409	+	NA	NA	NA	NA	NA	NA	T	A	A	A	A	A	A	A	A	A	A	A	A	A	A	A	A	A	A	A	A	A	A	A	A	A	A	A	A	A	A	A	A	A	A	A	A	A	A
102438866_T_C_40	T/A	2	37904	+	NA	NA	NA	NA	NA	NA	T	T	A	A	T	T	N	T	A	T	A	T	T	T	T	T	A	A	T	T	A	T	T	T	T	T	T	A	T	A	T	A	T	A	T	T	T	T	T
105157852_A_G_8	A/T	2	38510	+	NA	NA	NA	NA	NA	NA	A	A	N	N	A	T	N	N	N	T	N	N	N	N	A	N	N	N	N	N	N	N	N	A	N	N	N	N	N	N	N	A	N	N	N	N	N	N	N
103136175_T_C_56	A/T	2	38798	+	NA	NA	NA	NA	NA	NA	A	A	A	A	A	A	A	A	T	T	T	A	A	A	A	A	T	T	A	A	N	A	A	A	A	A	A	T	A	N	A	A	A	A	A	A	A	A	A
105037057_C_T_34	A/T	2	38911	+	NA	NA	NA	NA	NA	NA	A	A	A	A	A	A	A	A	A	N	A	A	N	T	A	N	T	A	A	A	A	A	A	A	A	A	A	A	A	A	A	N	A	N	A	T	A	A	A
106029666_G_C_49	A/T	2	39922	+	NA	NA	NA	NA	NA	NA	A	A	A	T	T	A	A	A	A	A	A	A	T	A	A	A	A	A	A	A	A	A	A	A	A	A	A	A	A	A	A	A	A	A	A	T	A	A	A
105046160_T_C_43	A/T	2	40158	+	NA	NA	NA	NA	NA	NA	A	A	A	A	A	A	A	A	T	T	T	A	A	A	A	A	T	A	A	A	N	A	A	A	A	A	A	T	A	T	A	A	A	A	A	A	A	A	A
105046160_T_G_44	T/A	2	40158	+	NA	NA	NA	NA	NA	NA	N	N	N	N	N	N	N	N	T	T	T	N	N	N	N	N	T	N	N	N	N	N	N	N	N	N	N	T	N	T	N	N	N	N	N	N	N	N	N
105808766_T_C_64	A/T	2	40597	+	NA	NA	NA	NA	NA	NA	A	T	A	N	A	A	A	A	A	T	A	A	A	A	N	A	N	N	A	A	A	A	A	A	A	A	A	A	A	A	A	A	A	A	A	A	A	A	A
105155081_T_C_32	T/A	2	41594	+	NA	NA	NA	NA	NA	NA	N	N	N	N	T	N	N	N	T	T	T	N	N	N	N	N	N	N	T	N	T	N	T	T	N	N	N	N	N	N	N	N	A	N	N	N	N	N	N
105259550_T_C_7	A/T	2	41713	+	NA	NA	NA	NA	NA	NA	T	N	N	T	N	N	N	T	N	N	N	N	N	N	N	N	N	A	N	N	A	N	A	N	N	N	N	N	N	N	N	N	N	N	N	N	N	N	N
105607807_A_G_9	T/A	2	42329	+	NA	NA	NA	NA	NA	NA	A	A	A	A	A	T	T	T	T	T	T	T	N	N	T	N	A	T	T	T	N	T	T	T	T	T	T	T	T	A	T	A	T	A	T	T	A	T	T
103586362_A_G_9	A/T	2	42557	+	NA	NA	NA	NA	NA	NA	T	A	T	A	T	A	A	A	T	T	T	A	A	A	A	A	T	A	A	A	N	A	N	A	A	A	A	T	A	T	A	A	A	A	A	A	A	A	A
105869076_A_T_52	T/A	2	42974	+	NA	NA	NA	NA	NA	NA	N	A	N	N	N	N	T	T	N	N	N	N	T	T	N	T	N	N	N	T	N	N	T	T	N	T	T	N	N	N	N	T	N	T	N	T	T	N	T
105041411_C_A_44	T/A	2	43387	+	NA	NA	NA	NA	NA	NA	A	T	T	T	T	A	A	T	T	T	T	T	T	T	T	T	T	T	T	T	N	T	T	T	T	T	T	T	A	T	T	A	T	A	A	N	T	T	T
102423232_A_G_67	A/T	2	43693	+	NA	NA	NA	NA	NA	NA	A	A	A	A	A	A	N	A	N	A	T	A	N	A	A	A	A	A	A	T	N	A	N	N	A	T	T	T	A	A	A	A	T	A	A	T	A	A	A
103929593_C_A_48	A/T	2	43929	+	NA	NA	NA	NA	NA	NA	N	N	T	N	N	T	N	N	A	T	N	T	A	N	A	T	N	N	N	N	N	N	N	N	N	N	N	N	N	N	N	N	N	N	N	N	N	A	N
106836488_C_G_25	A/T	2	44564	+	NA	NA	NA	NA	NA	NA	A	T	T	T	T	N	A	A	A	A	A	N	A	A	A	A	A	N	A	A	A	A	A	A	A	A	A	A	A	A	A	A	A	A	A	A	A	A	A
101036688_G_A_15	A/T	2	44735	+	NA	NA	NA	NA	NA	NA	N	A	N	A	N	T	N	N	N	N	N	T	N	A	N	N	N	N	N	N	N	A	N	N	N	A	N	N	N	N	N	N	A	N	N	N	N	N	N
104780558_T_G_22	A/T	2	45833	+	NA	NA	NA	NA	NA	NA	N	T	N	N	A	N	T	A	A	A	A	N	A	T	A	A	A	N	N	N	T	T	T	N	N	T	N	T	N	N	N	N	N	N	N	N	N	A	N
106275561_A_G_46	A/T	2	46060	+	NA	NA	NA	NA	NA	NA	A	A	A	A	A	A	A	A	A	A	A	T	A	A	T	A	T	A	T	A	A	A	T	A	A	A	A	A	A	A	A	A	A	A	A	A	A	T	A
106836391_T_C_29	A/T	2	46826	+	NA	NA	NA	NA	NA	NA	A	A	T	A	A	A	A	A	A	A	A	A	T	A	A	A	T	A	A	A	A	A	T	A	A	A	A	A	A	A	A	A	A	A	A	T	A	A	A
105534056_T_G_12	A/T	2	47025	+	NA	NA	NA	NA	NA	NA	N	N	A	A	N	A	N	N	A	N	A	T	T	A	N	N	A	A	N	A	A	N	N	N	N	A	N	N	N	A	N	N	N	N	N	N	N	T	N
105264127_T_G_45	A/T	2	47095	+	NA	NA	NA	NA	NA	NA	A	A	A	A	A	A	A	A	A	A	A	T	A	A	T	A	T	A	T	A	A	A	N	A	A	A	A	A	A	A	A	A	A	A	A	A	A	T	A
105261284_C_T_10	T/A	2	49092	+	NA	NA	NA	NA	NA	NA	A	N	N	T	T	N	A	N	N	N	N	N	N	N	N	T	N	T	N	N	N	A	N	N	N	N	N	N	N	N	N	N	N	N	N	N	N	N	N
106120031_C_T_36	T/A	2	50022	+	NA	NA	NA	NA	NA	NA	T	N	A	A	A	N	T	T	A	A	A	T	T	T	T	T	A	A	T	T	T	T	T	T	T	T	T	A	T	N	T	T	T	T	T	T	T	T	T
105820600_A_G_26	T/A	2	50383	+	NA	NA	NA	NA	NA	NA	T	T	N	A	N	T	T	N	N	N	N	N	N	N	N	N	N	N	N	N	N	N	N	N	N	N	N	N	N	T	N	N	N	N	N	N	T	N	N
105157910_A_T_11	A/T	2	50471	+	NA	NA	NA	NA	NA	NA	T	A	A	A	A	T	T	A	A	N	A	A	A	A	A	A	T	A	A	A	N	A	A	A	A	A	A	A	T	A	A	T	A	T	T	A	A	A	A
105979744_T_C_10	A/T	2	50621	+	NA	NA	NA	NA	NA	NA	A	T	T	N	T	A	A	A	A	A	A	A	A	A	A	A	A	A	A	A	A	A	A	A	A	A	A	A	A	A	A	A	A	A	A	A	A	A	A
102445946_C_A_66	A/T	2	51026	+	NA	NA	NA	NA	NA	NA	A	A	A	A	A	A	A	A	T	T	T	A	A	A	A	A	T	T	A	A	N	A	A	A	A	A	A	T	A	T	A	A	A	A	A	A	A	A	A
106603643_G_C_40	T/A	2	51626	+	NA	NA	NA	NA	NA	NA	T	A	T	A	A	N	T	T	T	T	T	T	T	T	A	T	T	A	T	T	T	T	T	T	T	T	T	T	T	N	T	T	T	T	T	T	T	T	T
105529890_A_C_12	T/A	2	51818	+	NA	NA	NA	NA	NA	NA	T	T	A	T	A	T	T	T	T	A	T	T	T	T	T	T	A	T	T	T	T	T	T	T	T	T	T	T	T	T	T	T	T	T	T	T	T	T	T
105529890_C_T_33	T/A	2	51818	+	NA	NA	NA	NA	NA	NA	N	N	A	N	A	N	N	N	N	N	T	N	N	N	N	N	N	T	N	N	N	N	N	N	N	N	N	T	N	N	N	N	N	N	N	N	N	N	N
106239959_T_C_32	T/A	2	51992	+	NA	NA	NA	NA	NA	NA	N	T	T	T	T	T	T	T	T	T	T	T	T	T	T	T	T	T	T	N	T	N	T	T	T	T	T	T	T	T	T	T	T	T	T	T	T	T	T
105685511_C_G_27	A/T	2	52793	+	NA	NA	NA	NA	NA	NA	A	A	A	A	A	A	A	A	A	A	A	A	A	A	A	A	A	A	A	A	A	A	A	A	A	A	A	A	A	N	A	A	A	A	A	A	A	A	A
106768253_T_C_25	T/A	2	53303	+	NA	NA	NA	NA	NA	NA	T	N	N	N	N	N	T	N	N	T	A	N	N	A	N	N	T	N	N	N	N	N	A	T	N	N	N	N	N	N	N	N	N	N	N	N	N	N	N
106164081_C_G_15	A/T	2	55134	+	NA	NA	NA	NA	NA	NA	N	N	N	N	N	N	N	N	N	T	N	N	N	A	N	A	N	N	N	A	N	N	A	A	N	A	A	T	N	N	N	A	N	A	N	N	A	N	A
106894594_T_C_12	T/A	2	55595	+	NA	NA	NA	NA	NA	NA	N	N	N	N	N	T	N	A	N	T	N	N	N	T	N	N	N	N	N	A	N	A	T	T	N	N	N	N	N	N	N	N	N	T	N	N	N	N	N
105985976_C_T_50	A/T	2	56225	+	NA	NA	NA	NA	NA	NA	A	A	A	A	A	A	A	A	T	T	T	A	A	A	A	A	T	N	A	A	N	A	N	A	A	A	A	T	A	T	A	A	A	A	A	A	A	A	A
106028982_T_A_32	T/A	2	56653	+	NA	NA	NA	NA	NA	NA	N	N	N	T	N	T	A	N	A	N	N	N	A	N	N	N	N	T	N	N	N	T	N	T	N	N	T	N	N	N	N	N	N	T	N	A	N	N	N
104769352_A_T_46	T/A	2	56732	+	NA	NA	NA	NA	NA	NA	N	T	T	A	N	N	T	N	N	N	N	N	N	T	N	N	A	N	N	N	N	N	T	T	N	N	N	N	N	N	N	N	N	N	N	N	N	N	N
103138035_C_A_15	A/T	2	58231	+	NA	NA	NA	NA	NA	NA	A	A	A	A	A	A	A	A	T	T	T	A	A	A	A	A	T	T	A	A	N	A	A	A	A	A	A	T	A	A	A	A	A	A	A	A	A	A	A
105034737_A_G_50	A/T	2	58602	+	NA	NA	NA	NA	NA	NA	A	A	A	A	A	A	A	A	A	A	A	A	A	A	A	A	A	A	A	A	A	A	A	A	A	A	A	A	A	N	A	A	A	A	A	A	A	A	A
104423072_C_T_9	T/A	2	59405	+	NA	NA	NA	NA	NA	NA	T	T	T	T	T	T	T	T	A	A	A	T	T	T	T	T	A	A	T	T	T	T	T	T	T	T	T	A	T	A	T	T	T	T	T	T	T	T	T
103127079_C_A_6	T/A	2	59816	+	NA	NA	NA	NA	NA	NA	T	T	T	T	T	T	N	T	T	T	T	T	N	N	T	N	T	N	T	T	T	N	N	T	N	T	T	T	T	T	N	N	T	N	N	N	N	T	N
103929964_A_G_64	A/T	2	60056	+	NA	NA	NA	NA	NA	NA	T	A	T	T	A	A	A	A	A	A	A	A	A	N	A	N	A	A	A	A	A	A	A	A	A	A	A	A	A	T	A	T	A	T	A	A	A	A	A
103931010_T_C_31	A/T	2	60203	+	NA	NA	NA	NA	NA	NA	A	A	A	A	A	A	A	A	T	T	T	A	A	A	A	A	T	T	A	A	T	A	A	A	N	A	A	T	A	T	A	A	A	A	A	A	A	A	A
104916001_G_A_30	T/A	2	60968	+	NA	NA	NA	NA	NA	NA	N	N	A	N	N	N	T	T	N	N	N	N	T	N	A	N	N	N	A	N	N	N	N	N	N	N	N	N	N	N	N	N	N	A	T	N	N	N	N
105360613_C_G_7	A/T	2	61677	+	NA	NA	NA	NA	NA	NA	A	A	A	A	A	A	A	A	T	A	T	A	A	A	A	A	T	T	A	A	N	A	A	A	A	A	A	T	A	A	A	A	A	A	A	A	A	A	A
101032572_A_G_48	T/A	2	62242	+	NA	NA	NA	NA	NA	NA	T	T	T	T	T	T	T	T	A	A	A	T	T	T	T	T	A	T	T	T	N	T	T	T	T	T	T	A	T	A	T	T	T	T	T	T	T	T	T
106814557_A_C_14	T/A	2	62272	+	NA	NA	NA	NA	NA	NA	T	T	T	T	T	T	T	T	A	A	A	T	T	T	T	T	A	A	T	T	N	T	N	T	T	T	T	A	T	T	T	T	T	T	T	T	T	T	T
106319017_C_T_32	T/A	2	62541	+	NA	NA	NA	NA	NA	NA	N	T	T	T	T	N	N	N	T	N	T	N	N	A	N	N	N	N	N	N	N	N	N	N	N	N	N	T	N	T	N	N	N	N	N	N	N	N	N
103595273_C_T_21	T/A	2	63261	+	NA	NA	NA	NA	NA	NA	T	T	T	T	T	T	T	T	A	A	A	T	T	T	T	T	A	A	T	T	N	T	T	T	T	T	T	A	T	N	T	T	T	T	T	T	T	T	T
105151392_G_C_17	A/T	2	64337	+	NA	NA	NA	NA	NA	NA	A	A	A	N	A	T	T	T	A	A	A	T	T	T	T	T	A	A	T	T	N	T	N	T	T	T	T	A	T	A	T	T	T	T	T	T	T	T	T
103589373_A_C_33	A/T	2	66038	+	NA	NA	NA	NA	NA	NA	A	A	A	A	A	A	T	A	A	A	A	A	T	T	A	T	A	A	A	A	N	T	N	A	T	A	A	A	A	A	T	T	A	T	T	T	T	A	T
106160554_T_C_22	A/T	2	66216	+	NA	NA	NA	NA	NA	NA	A	T	T	T	A	A	A	A	A	T	A	A	T	T	A	A	A	A	A	T	A	T	T	T	A	T	T	A	A	T	T	T	T	T	A	T	T	A	T
105269236_G_T_25	A/T	2	66366	+	NA	NA	NA	NA	NA	NA	A	A	A	A	A	A	A	A	A	A	A	A	A	A	A	A	A	A	A	A	A	A	A	N	A	A	A	A	A	T	A	A	A	A	A	A	A	A	A
105355799_G_A_15	T/A	2	70422	+	NA	NA	NA	NA	NA	NA	T	T	T	A	T	N	A	T	A	A	A	T	T	T	T	T	A	A	T	T	A	T	A	T	A	T	T	A	T	T	T	T	T	T	A	T	T	T	T
104598237_A_G_68	A/T	2	71404	+	NA	NA	NA	NA	NA	NA	A	A	A	A	A	A	A	A	T	T	T	A	A	A	A	A	T	A	A	N	N	A	A	A	A	A	A	T	A	A	A	A	A	A	A	A	A	A	A
106551712_C_T_36	T/A	2	74220	+	NA	NA	NA	NA	NA	NA	N	N	N	N	N	N	N	N	A	T	N	A	T	N	T	N	T	N	N	N	N	N	N	N	N	N	N	N	N	N	N	N	N	N	N	N	N	N	N
105167815_C_G_49	T/A	2	74728	+	NA	NA	NA	NA	NA	NA	N	A	N	A	N	T	N	N	T	T	T	N	T	N	T	N	N	N	N	N	A	T	T	N	N	A	N	T	N	N	N	N	N	N	T	T	N	N	N
105033368_G_T_54	A/T	2	75160	+	NA	NA	NA	NA	NA	NA	A	A	A	A	A	A	A	A	T	T	T	A	A	A	A	A	T	A	A	A	N	A	A	A	A	A	A	T	A	N	A	A	A	A	A	A	A	A	A
105444507_T_G_24	A/T	2	75393	+	NA	NA	NA	NA	NA	NA	A	A	A	A	A	A	A	A	T	T	T	A	A	T	A	A	T	T	A	A	N	A	T	A	T	A	A	T	A	A	A	A	A	A	A	A	T	A	A
104601052_G_T_30	A/T	2	75423	+	NA	NA	NA	NA	NA	NA	N	N	N	N	T	A	A	N	N	A	T	N	N	N	N	N	A	N	N	N	T	T	N	N	N	N	N	T	N	N	N	N	N	N	N	N	N	N	N
106759029_C_T_57	T/A	2	77957	+	NA	NA	NA	NA	NA	NA	T	T	A	N	A	T	T	T	T	T	T	T	N	T	T	T	T	T	T	T	T	T	T	T	T	T	T	T	T	T	T	T	T	T	T	T	T	T	T
103935869_T_C_5	A/T	2	78120	+	NA	NA	NA	NA	NA	NA	A	A	A	A	A	N	N	N	A	T	A	N	N	N	N	N	T	A	N	N	A	N	N	N	N	N	N	A	N	T	N	N	N	N	N	N	N	N	N
104916059_T_G_35	A/T	2	78387	+	NA	NA	NA	NA	NA	NA	N	N	N	N	N	A	A	A	T	N	N	A	A	A	A	A	A	N	A	A	A	A	A	N	A	A	A	N	A	N	A	A	A	A	A	A	A	A	A
104597655_G_C_7	T/A	2	79059	+	NA	NA	NA	NA	NA	NA	T	A	T	T	T	T	T	T	A	A	A	N	T	A	T	T	T	A	T	N	A	A	T	A	T	A	A	A	T	T	N	A	A	A	T	T	A	T	A
105258236_A_C_8	A/T	2	79756	+	NA	NA	NA	NA	NA	NA	A	A	A	A	A	A	A	A	T	A	T	A	A	A	A	A	N	T	A	A	T	A	A	A	A	A	A	T	A	A	A	A	A	A	A	A	A	A	A
106311330_G_C_49	T/A	2	80627	+	NA	NA	NA	NA	NA	NA	T	T	A	A	T	T	T	T	T	T	T	T	T	T	T	T	T	T	T	T	T	T	T	T	T	T	T	T	T	N	T	T	T	T	T	T	T	T	T
106799011_T_C_14	T/A	2	80977	+	NA	NA	NA	NA	NA	NA	T	N	N	N	N	N	N	N	N	T	N	T	N	N	A	N	N	N	N	T	N	T	T	T	T	T	N	N	T	N	N	N	N	N	N	N	T	N	T
106168868_C_T_36	T/A	2	81485	+	NA	NA	NA	NA	NA	NA	N	N	N	N	N	N	A	N	T	N	N	N	A	N	N	T	N	N	N	N	N	N	N	N	N	N	N	N	N	N	N	N	N	N	N	N	N	N	N
106781154_C_A_8	A/T	2	84803	+	NA	NA	NA	NA	NA	NA	A	A	T	N	N	A	N	N	N	N	T	N	N	N	T	N	N	N	N	A	N	N	T	N	N	N	N	N	N	N	N	N	N	N	N	N	N	N	N
106028326_T_C_25	A/T	2	85180	+	NA	NA	NA	NA	NA	NA	A	A	N	A	T	A	A	A	A	A	A	A	T	A	A	A	A	A	A	T	A	N	A	T	A	T	T	A	A	A	A	T	A	T	A	T	A	A	A
106178713_G_A_5	A/T	2	86576	+	NA	NA	NA	NA	NA	NA	N	A	A	A	N	N	N	N	N	N	N	N	N	A	A	N	N	N	T	N	A	N	A	A	N	N	N	N	N	N	N	N	N	N	N	N	N	N	N
103126308_G_C_28	A/T	2	86909	+	NA	NA	NA	NA	NA	NA	T	T	T	A	T	A	A	A	T	T	T	A	A	A	A	A	T	T	A	A	N	A	A	A	A	A	A	T	A	T	A	A	A	A	A	A	A	A	A
106166011_G_T_40	T/A	2	87620	+	NA	NA	NA	NA	NA	NA	T	T	T	T	T	T	T	T	A	A	A	T	T	T	T	T	A	A	T	T	T	T	T	T	T	T	T	A	T	T	T	T	T	T	T	T	T	T	T
105804661_A_G_25	T/A	2	88305	+	NA	NA	NA	NA	NA	NA	N	A	T	T	N	T	N	N	T	A	N	A	N	N	N	N	A	N	N	N	N	N	T	N	A	T	T	N	T	N	T	N	N	T	N	N	N	N	N
104609244_C_T_46	T/A	2	88405	+	NA	NA	NA	NA	NA	NA	N	N	T	N	N	N	A	T	T	T	T	N	T	T	N	N	T	N	T	A	N	N	N	N	T	A	N	N	T	N	N	T	N	N	N	T	N	N	T
103924720_C_T_39	T/A	2	91091	+	NA	NA	NA	NA	NA	NA	T	T	N	T	T	A	A	T	T	A	T	A	T	T	A	T	A	T	A	T	A	T	T	T	T	T	T	T	A	T	T	A	A	A	A	T	T	A	T
106114887_A_G_58	T/A	2	91296	+	NA	NA	NA	NA	NA	NA	N	N	N	T	T	T	T	T	T	N	T	T	T	T	T	T	N	T	T	T	T	T	T	T	T	T	T	T	T	N	T	T	T	T	T	T	T	T	T
104905156_A_C_5	T/A	2	91579	+	NA	NA	NA	NA	NA	NA	N	T	N	N	N	N	N	T	N	N	T	N	N	N	N	N	N	T	N	T	N	N	N	T	N	N	N	N	N	N	N	N	N	N	N	N	N	N	N
104421798_G_T_40	T/A	2	92026	+	NA	NA	NA	NA	NA	NA	N	T	T	T	N	N	T	N	A	A	N	T	T	T	N	T	A	T	N	T	N	T	T	T	T	T	T	A	T	A	T	T	T	T	T	T	T	T	T
105675236_A_T_46	T/A	2	94460	+	NA	NA	NA	NA	NA	NA	T	N	N	N	N	N	T	T	A	N	N	N	T	N	N	T	N	T	N	T	T	N	N	N	T	T	T	N	N	N	A	N	N	N	T	T	N	N	N
106952113_A_G_5	T/A	2	95658	+	NA	NA	NA	NA	NA	NA	N	N	T	A	N	N	N	N	N	A	T	N	T	N	T	N	T	N	N	A	N	N	T	N	N	A	N	N	N	N	N	N	N	N	N	T	N	N	N
103126875_A_T_29	A/T	2	96547	+	NA	NA	NA	NA	NA	NA	A	T	T	T	A	A	A	A	T	T	T	A	A	A	A	A	T	T	A	A	N	A	A	A	A	A	A	T	A	A	A	A	A	A	A	A	A	A	A
105037058_C_A_35	T/A	2	96680	+	NA	NA	NA	NA	NA	NA	N	T	T	N	N	N	N	T	T	N	T	N	T	N	N	T	A	T	N	N	N	N	T	N	N	N	N	T	N	N	N	T	T	T	N	N	T	N	T
105268797_A_G_23	T/A	2	102917	+	NA	NA	NA	NA	NA	NA	T	T	T	T	T	T	T	T	T	T	T	T	T	T	T	T	T	T	T	T	T	T	T	T	T	T	T	T	T	A	T	T	T	T	T	T	T	T	T
101036444_C_T_55	A/T	2	104563	+	NA	NA	NA	NA	NA	NA	T	A	A	A	A	A	A	A	T	T	T	A	A	A	A	A	T	T	A	A	N	A	N	A	A	A	A	T	A	T	A	A	A	A	A	A	A	A	A
102419282_C_A_6	T/A	2	105185	+	NA	NA	NA	NA	NA	NA	A	T	T	T	T	T	T	T	A	A	A	T	T	T	T	T	A	A	T	T	N	T	N	T	T	T	T	A	T	A	T	T	T	T	T	T	T	T	T
106382434_A_C_8	T/A	2	109844	+	NA	NA	NA	NA	NA	NA	N	N	N	T	N	N	N	N	T	T	T	N	N	N	N	N	T	N	N	N	N	N	N	N	N	N	N	T	T	N	N	N	N	N	N	N	N	N	N
105806754_A_G_8	A/T	2	110561	+	NA	NA	NA	NA	NA	NA	A	A	A	N	A	A	A	A	N	A	A	A	A	A	A	N	A	A	A	A	A	A	A	A	A	A	A	A	A	T	A	A	A	A	A	A	A	A	A
106990798_G_A_56	A/T	2	110652	+	NA	NA	NA	NA	NA	NA	A	A	A	A	A	A	A	A	T	A	T	A	A	A	A	A	A	A	A	A	N	A	A	A	A	A	A	T	A	T	A	A	A	A	A	A	A	A	A
106465415_A_G_68	A/T	2	110913	+	NA	NA	NA	NA	NA	NA	N	A	A	A	A	N	N	A	A	A	A	N	N	N	A	A	A	N	T	A	A	A	N	A	N	A	A	A	A	A	A	N	N	N	N	A	A	A	N
105261657_A_G_13	T/A	2	113419	+	NA	NA	NA	NA	NA	NA	N	N	N	N	N	N	N	N	T	A	T	N	N	N	N	N	A	N	A	N	N	N	N	T	N	N	N	T	N	N	N	N	N	N	N	N	N	N	N
105261660_C_A_26	T/A	2	113419	+	NA	NA	NA	NA	NA	NA	T	T	T	T	T	T	T	T	A	T	A	T	T	T	T	T	T	A	T	T	N	T	T	N	T	T	T	A	T	T	T	T	T	T	T	T	T	T	T
105675427_G_A_11	A/T	2	113485	+	NA	NA	NA	NA	NA	NA	T	A	A	A	A	A	A	A	T	N	T	A	A	A	A	A	N	T	A	A	N	A	A	A	A	A	A	T	A	T	A	A	A	A	A	A	A	A	A
101039154_C_T_52	T/A	2	113532	+	NA	NA	NA	NA	NA	NA	T	T	T	T	T	T	T	T	A	A	A	T	T	T	T	T	A	T	T	T	N	T	T	T	T	T	T	A	T	A	T	T	T	T	T	T	T	T	T
106439789_T_C_51	T/A	2	116130	+	NA	NA	NA	NA	NA	NA	T	N	T	T	T	A	A	N	N	T	T	N	T	T	A	A	N	T	T	T	T	T	T	N	T	N	N	T	N	N	T	T	N	T	N	T	N	T	N
106711355_T_G_54	A/T	2	120728	+	NA	NA	NA	NA	NA	NA	N	N	N	N	N	A	A	A	N	N	N	A	A	A	A	N	N	N	A	N	N	A	A	N	A	N	N	N	A	N	A	A	A	A	A	A	A	N	A
104759120_G_T_63	T/A	2	123663	+	NA	NA	NA	NA	NA	NA	T	T	T	T	T	T	T	T	T	T	T	T	T	T	T	T	T	T	T	T	T	T	T	T	T	T	T	T	T	N	T	T	T	T	T	T	T	T	T
102428419_T_C_32	A/T	2	124280	+	NA	NA	NA	NA	NA	NA	A	A	A	A	A	A	A	A	A	A	A	A	A	A	A	A	T	A	A	A	A	A	A	A	A	A	A	A	A	A	A	A	A	A	A	A	A	A	A
104204093_G_A_30	A/T	2	124346	+	NA	NA	NA	NA	NA	NA	A	A	A	N	N	N	A	A	A	A	N	A	A	A	N	A	T	A	N	A	A	A	A	A	A	A	A	A	A	A	A	A	A	A	A	A	A	A	A
106201792_G_C_48	T/A	2	125767	+	NA	NA	NA	NA	NA	NA	A	A	A	A	A	T	T	T	A	T	A	T	T	T	T	T	T	T	T	T	A	T	A	T	A	T	T	A	T	T	T	T	T	T	T	T	T	T	T
106028735_A_G_44	A/T	2	126258	+	NA	NA	NA	NA	NA	NA	T	T	T	T	T	A	A	A	N	A	T	A	A	A	A	A	A	A	A	A	T	A	A	A	A	A	A	T	A	A	A	A	A	A	A	A	A	A	A
105868079_C_G_31	T/A	2	126427	+	NA	NA	NA	NA	NA	NA	N	N	A	N	N	T	N	N	T	N	T	T	N	N	T	A	T	N	N	N	N	N	T	N	N	A	N	N	N	T	N	N	N	N	T	N	N	T	N
104419243_A_G_68	T/A	2	130130	+	NA	NA	NA	NA	NA	NA	T	T	T	N	T	N	N	A	N	N	T	N	N	A	N	T	N	N	N	N	N	N	N	A	N	N	N	N	T	N	N	N	N	N	N	N	N	N	N
101043965_C_T_18	T/A	2	132038	+	NA	NA	NA	NA	NA	NA	N	A	N	N	N	T	T	N	T	N	N	N	T	T	T	N	A	A	T	N	T	T	N	N	N	N	T	N	N	T	N	T	N	N	N	N	N	N	N
105751282_C_T_53	T/A	2	138668	+	NA	NA	NA	NA	NA	NA	T	T	T	T	T	T	T	T	T	T	T	T	T	T	T	T	T	T	T	T	A	T	T	T	T	T	T	T	T	T	T	T	T	T	A	T	T	T	T
106832073_C_G_59	T/A	2	144592	+	NA	NA	NA	NA	NA	NA	T	N	T	T	T	T	T	T	N	T	N	T	T	T	T	N	T	N	N	T	N	T	N	T	T	T	N	N	T	N	T	N	T	T	N	T	T	T	T
102426124_T_C_49	T/A	2	151486	+	NA	NA	NA	NA	NA	NA	T	A	A	A	A	T	T	T	A	A	A	T	T	T	T	T	A	A	T	T	N	T	T	T	T	T	T	A	T	N	T	T	T	T	T	T	T	T	T
106079611_G_A_44	T/A	2	162762	+	NA	NA	NA	NA	NA	NA	T	A	T	T	T	T	T	T	T	T	T	T	T	T	T	T	T	A	T	T	T	T	T	T	T	T	T	T	T	T	T	T	T	T	T	T	T	T	T
101036391_T_A_20	A/T	2	165625	+	NA	NA	NA	NA	NA	NA	N	N	N	A	T	T	N	N	A	N	N	A	N	A	T	N	N	N	N	N	N	N	N	N	N	N	N	N	N	N	N	N	N	N	N	N	N	N	N
105680979_A_G_50	A/T	2	167703	+	NA	NA	NA	NA	NA	NA	A	A	T	T	A	A	A	A	A	A	A	A	T	T	A	A	A	A	A	T	A	T	T	T	A	T	T	A	A	A	T	T	T	T	A	T	T	A	T
105822766_T_C_53	T/A	2	172744	+	NA	NA	NA	NA	NA	NA	A	A	T	T	T	T	N	T	T	T	T	T	T	T	T	T	T	T	T	T	N	T	A	T	T	T	T	T	T	A	T	T	T	T	A	T	T	T	T
103136026_C_T_17	A/T	2	174370	+	NA	NA	NA	NA	NA	NA	A	A	A	A	A	A	A	A	T	T	T	A	N	A	A	A	T	N	A	A	N	A	A	A	A	A	A	T	A	T	A	A	A	A	A	A	A	A	A
104610830_G_C_65	A/T	2	174439	+	NA	NA	NA	NA	NA	NA	T	A	N	A	N	N	N	N	A	A	A	N	N	N	N	N	A	A	N	N	N	N	N	N	N	N	N	A	N	A	N	N	N	N	N	N	N	N	N
105451506_C_T_17	T/A	2	182571	+	NA	NA	NA	NA	NA	NA	N	N	T	T	N	T	T	T	T	T	T	A	N	T	T	T	N	N	N	T	N	N	T	T	N	N	N	N	T	N	N	T	N	N	N	T	N	N	N
105032788_C_A_13	T/A	2	182983	+	NA	NA	NA	NA	NA	NA	N	A	N	N	N	N	A	N	N	A	N	N	N	N	N	N	N	N	A	N	N	N	A	N	N	N	N	N	N	N	N	N	N	N	N	N	N	N	N
106678029_A_G_38	T/A	2	184066	+	NA	NA	NA	NA	NA	NA	N	N	N	T	A	T	T	T	N	N	N	T	T	T	T	T	N	N	T	T	T	T	T	T	T	T	T	N	T	N	T	T	T	T	T	T	T	T	T
106808274_G_C_36	T/A	2	184766	+	NA	NA	NA	NA	NA	NA	N	T	N	T	N	T	T	T	N	N	N	T	T	T	T	T	N	T	T	T	T	T	T	T	T	T	T	N	T	N	T	T	T	T	T	T	T	T	T
104596423_C_T_58	A/T	2	193369	+	NA	NA	NA	NA	NA	NA	A	N	A	A	A	A	A	A	A	A	A	A	N	N	A	A	N	A	A	T	A	A	A	T	A	T	T	A	A	A	A	N	T	N	A	T	N	A	N
106973531_T_C_17	T/A	2	193535	+	NA	NA	NA	NA	NA	NA	T	N	N	T	N	N	N	N	T	T	T	T	N	N	T	N	T	T	T	T	T	T	A	T	N	T	T	T	N	N	T	T	N	T	A	N	N	T	N
106360252_G_A_53	A/T	2	195093	+	NA	NA	NA	NA	NA	NA	T	T	N	A	T	A	A	A	T	T	T	A	A	N	A	A	T	A	A	A	N	A	A	A	A	A	A	T	A	N	A	A	A	A	A	A	A	A	A
103935557_A_G_24	T/A	2	204099	+	NA	NA	NA	NA	NA	NA	A	A	N	T	A	T	T	T	A	A	A	T	T	N	T	T	A	N	T	T	A	T	T	T	T	T	T	A	T	N	T	T	T	T	T	T	T	T	T
105868239_T_C_40	A/T	2	207296	+	NA	NA	NA	NA	NA	NA	N	N	A	A	A	N	N	N	A	A	A	N	T	A	N	N	N	A	T	A	A	T	N	N	A	N	A	N	T	A	N	N	N	A	A	T	N	T	T
105865464_A_G_11	T/A	2	207893	+	NA	NA	NA	NA	NA	NA	A	A	A	N	A	T	T	N	T	A	N	A	N	N	N	N	T	A	N	N	A	N	N	A	N	N	T	N	N	N	N	N	N	N	T	N	N	N	N
106548743_A_G_62	A/T	2	207945	+	NA	NA	NA	NA	NA	NA	T	A	T	T	A	A	A	A	A	T	A	A	A	A	A	A	T	T	A	A	A	A	A	A	A	A	A	A	A	T	A	A	A	A	A	A	A	A	A
106524319_C_T_20	A/T	2	224426	+	NA	NA	NA	NA	NA	NA	A	A	T	A	A	A	A	A	A	A	A	A	A	A	A	A	A	A	A	A	A	A	A	A	A	N	A	A	A	N	A	A	A	A	A	A	A	A	A
105810064_C_A_57	A/T	2	229290	+	NA	NA	NA	NA	NA	NA	N	N	N	A	N	N	N	N	N	N	N	A	A	N	N	A	N	N	N	A	N	T	N	N	N	N	A	N	N	N	N	N	N	N	N	N	N	N	N
106076385_G_C_54	T/A	2	231244	+	NA	NA	NA	NA	NA	NA	A	A	A	N	A	A	A	T	T	A	T	A	T	T	A	T	A	T	A	T	T	T	T	T	T	T	T	T	A	A	T	T	T	T	A	T	T	A	T
105263804_G_A_34	A/T	2	234852	+	NA	NA	NA	NA	NA	NA	A	A	A	A	A	N	N	N	A	A	N	T	N	N	T	N	A	A	A	N	N	N	N	N	N	N	N	A	N	A	N	N	N	N	N	N	A	N	N
105263804_G_C_61	A/T	2	234852	+	NA	NA	NA	NA	NA	NA	A	A	N	A	N	A	N	A	N	A	A	T	N	A	N	A	N	A	N	A	N	N	N	A	A	A	N	A	N	N	A	N	N	N	N	N	N	N	N
105038515_A_C_48	A/T	2	236820	+	NA	NA	NA	NA	NA	NA	A	A	A	N	A	A	A	A	T	T	T	A	A	A	A	A	T	T	A	A	N	A	A	A	A	A	A	T	A	N	A	A	A	A	A	A	A	A	A
105042765_A_G_40	T/A	2	238515	+	NA	NA	NA	NA	NA	NA	A	N	T	T	T	N	N	N	T	T	T	N	N	N	N	N	T	A	N	N	T	N	N	N	N	N	N	T	T	T	N	N	N	N	N	N	N	N	N
104906597_T_C_42	T/A	2	250931	+	NA	NA	NA	NA	NA	NA	T	T	T	T	T	T	T	T	A	T	A	T	T	T	T	T	T	T	T	T	N	T	T	T	T	T	T	A	T	A	T	T	T	T	T	T	T	T	T
104911584_T_C_63	T/A	2	255823	+	NA	NA	NA	NA	NA	NA	A	T	T	T	T	T	T	N	T	T	T	T	T	T	T	T	T	T	T	T	T	T	T	T	T	T	T	T	T	T	T	T	T	T	T	T	T	T	T
105264404_C_T_32	T/A	2	269902	+	NA	NA	NA	NA	NA	NA	A	A	A	A	A	T	T	T	A	A	A	T	N	T	T	T	A	A	T	T	T	T	N	T	T	T	T	A	T	A	T	T	T	T	T	T	T	T	T
106716842_A_G_64	T/A	2	283755	+	NA	NA	NA	NA	NA	NA	N	T	A	T	A	T	T	T	N	A	N	T	T	T	T	T	A	T	T	T	T	T	T	T	T	T	T	A	T	A	T	T	T	T	T	T	T	T	T
104909178_T_C_23	A/T	2	284024	+	NA	NA	NA	NA	NA	NA	N	N	N	N	T	N	T	N	N	N	N	N	A	N	T	T	N	T	N	A	N	A	N	N	N	N	N	N	A	N	N	N	N	N	N	N	N	N	N
105452312_C_T_13	A/T	2	354989	+	NA	NA	NA	NA	NA	NA	N	N	N	A	N	N	A	N	N	N	N	A	N	N	A	N	N	N	N	N	N	N	T	N	N	N	N	N	N	N	N	N	N	N	N	N	N	N	N
105035270_G_C_68	A/T	3	2442	+	NA	NA	NA	NA	NA	NA	N	N	A	N	N	N	A	N	N	N	N	N	N	N	N	N	N	N	A	T	N	T	N	N	N	N	N	N	N	N	N	N	N	N	N	N	N	N	N
103949149_G_A_12	A/T	3	2456	+	NA	NA	NA	NA	NA	NA	A	A	A	A	A	T	T	T	A	A	A	T	T	T	T	T	A	A	T	T	T	T	A	T	T	T	T	A	T	A	T	T	T	T	T	T	T	T	T
106735245_T_G_26	T/A	3	3147	+	NA	NA	NA	NA	NA	NA	N	T	T	T	N	N	N	N	N	T	N	T	N	T	T	N	T	N	T	N	N	T	N	N	N	N	N	N	N	T	T	N	N	N	T	N	T	T	N
106862127_C_G_19	A/T	3	3377	+	NA	NA	NA	NA	NA	NA	N	N	N	N	N	N	N	T	A	N	A	N	A	N	N	T	N	N	N	N	N	N	N	N	N	N	N	A	N	N	N	N	N	N	N	A	N	N	N
104211939_A_G_34	T/A	3	3820	+	NA	NA	NA	NA	NA	NA	T	T	T	T	T	T	T	T	A	T	A	T	T	T	T	T	T	A	T	T	N	T	T	T	T	T	T	N	T	T	T	T	T	T	T	T	T	T	T
106166933_C_T_13	T/A	3	3850	+	NA	NA	NA	NA	NA	NA	T	T	T	T	T	T	T	T	A	A	N	T	T	T	T	T	A	T	T	T	N	T	T	T	T	T	T	N	T	A	T	T	T	T	T	T	T	T	T
106768298_G_C_34	T/A	3	5153	+	NA	NA	NA	NA	NA	NA	T	T	T	T	T	T	T	T	A	T	A	T	T	T	T	T	T	A	T	T	N	T	T	T	T	T	T	A	T	T	T	T	T	T	T	T	T	T	T
105816258_A_C_16	T/A	3	5518	+	NA	NA	NA	NA	NA	NA	A	A	T	T	T	T	T	T	A	A	A	T	T	T	T	T	A	A	T	T	N	T	N	T	T	T	T	A	T	N	T	T	T	T	T	T	T	T	A
106766714_T_C_28	A/T	3	5617	+	NA	NA	NA	NA	NA	NA	N	A	N	N	T	A	N	A	N	N	N	N	N	A	T	N	T	N	T	N	N	A	N	N	N	N	N	N	N	N	N	N	N	A	N	A	N	N	N
106796565_C_A_19	T/A	3	6247	+	NA	NA	NA	NA	NA	NA	T	A	T	A	A	T	T	T	T	T	T	T	A	T	T	T	T	T	T	A	T	T	T	A	T	A	A	T	T	T	T	T	T	T	T	A	T	T	T
104909880_T_G_11	A/T	3	6437	+	NA	NA	NA	NA	NA	NA	A	A	A	A	A	A	A	A	T	A	T	A	A	A	A	N	A	A	A	A	N	A	A	A	A	A	A	T	A	A	A	A	A	A	A	A	A	A	A
105263774_C_A_13	A/T	3	6511	+	NA	NA	NA	NA	NA	NA	A	A	A	A	A	A	N	A	A	N	A	A	A	N	A	N	N	A	A	A	N	N	N	N	N	A	A	N	A	N	N	N	A	N	N	N	N	A	N
106522257_G_A_67	A/T	3	6579	+	NA	NA	NA	NA	NA	NA	N	N	N	N	N	N	A	N	N	N	N	N	N	A	N	N	N	N	N	N	N	N	T	N	N	N	N	N	N	N	N	N	N	N	N	N	N	N	N
105683363_G_C_25	A/T	3	6756	+	NA	NA	NA	NA	NA	NA	A	A	T	T	A	N	A	A	A	A	A	A	A	A	A	A	A	A	A	N	A	A	A	A	A	A	A	A	A	N	A	A	A	A	A	A	A	A	A
106292344_C_T_41	A/T	3	7381	+	NA	NA	NA	NA	NA	NA	A	A	A	A	A	A	A	A	A	A	A	T	T	T	T	A	A	A	T	A	A	A	A	A	A	A	A	A	A	A	A	A	A	A	A	T	A	T	A
106292345_G_A_51	T/A	3	7381	+	NA	NA	NA	NA	NA	NA	T	T	T	T	T	T	T	T	T	T	T	A	A	A	A	T	T	T	A	T	T	T	T	T	T	T	T	T	T	T	T	T	T	T	T	A	T	A	T
106993652_C_T_47	T/A	3	7642	+	NA	NA	NA	NA	NA	NA	N	N	N	N	N	N	N	N	T	N	T	N	A	A	N	N	N	N	N	N	N	N	N	N	N	N	N	N	N	N	N	N	N	N	N	N	N	N	N
105675222_C_A_28	A/T	3	8133	+	NA	NA	NA	NA	NA	NA	N	N	T	T	T	N	N	N	N	N	N	N	N	N	N	T	T	N	A	T	N	A	A	N	N	T	T	N	N	A	N	N	N	N	T	N	N	N	N
105154063_G_A_36	A/T	3	8521	+	NA	NA	NA	NA	NA	NA	N	N	N	A	A	N	A	N	N	N	N	A	N	N	A	N	A	N	N	N	N	N	A	N	N	N	N	N	N	N	N	N	N	N	N	N	N	N	N
103585559_A_G_39	T/A	3	8671	+	NA	NA	NA	NA	NA	NA	A	N	A	N	N	T	A	N	N	N	N	A	N	T	T	N	A	A	T	N	T	N	N	N	N	N	N	N	N	N	N	N	N	N	N	N	N	T	A
105809856_G_A_38	A/T	3	8810	+	NA	NA	NA	NA	NA	NA	A	A	A	A	A	A	A	A	A	A	A	N	A	N	A	A	A	A	A	A	A	A	A	A	A	A	A	A	A	A	A	A	A	A	A	A	N	A	N
105871261_A_G_29	T/A	3	9168	+	NA	NA	NA	NA	NA	NA	N	N	N	A	A	N	T	N	T	N	T	N	N	N	N	N	T	T	N	N	T	N	N	N	N	N	N	T	N	N	N	N	N	N	N	N	N	N	N
105810205_T_G_24	T/A	3	10714	+	NA	NA	NA	NA	NA	NA	A	N	N	A	N	A	N	A	N	N	N	N	N	N	N	N	N	N	N	N	N	N	N	T	N	N	N	N	N	T	N	N	N	N	N	N	N	N	N
105609484_G_T_5	A/T	3	11018	+	NA	NA	NA	NA	NA	NA	T	T	N	N	N	N	A	N	N	A	N	N	N	T	A	T	N	N	N	N	N	N	A	N	N	N	N	N	N	N	N	N	N	N	N	N	N	N	N
105053991_G_C_13	T/A	3	11123	+	NA	NA	NA	NA	NA	NA	A	A	N	N	N	A	T	T	T	T	T	A	A	T	A	T	T	T	A	A	T	T	T	A	A	A	A	T	T	T	T	A	A	A	T	A	T	A	A
106240193_T_G_11	A/T	3	12045	+	NA	NA	NA	NA	NA	NA	N	N	N	N	N	N	N	N	N	N	N	T	N	N	A	N	T	A	N	N	N	N	N	A	N	N	N	N	N	N	N	N	N	N	N	N	N	N	N
106316150_A_G_51	A/T	3	12168	+	NA	NA	NA	NA	NA	NA	A	T	T	T	A	A	A	A	A	A	A	A	A	A	A	A	A	A	A	A	A	A	A	A	A	A	A	A	A	A	A	A	A	A	A	A	A	A	A
103138332_G_T_43	T/A	3	12201	+	NA	NA	NA	NA	NA	NA	T	T	T	T	T	T	T	T	T	T	T	T	T	T	T	N	T	T	T	T	T	T	N	T	T	T	T	T	T	A	T	T	T	T	T	T	T	T	T
103605706_C_T_41	A/T	3	12378	+	NA	NA	NA	NA	NA	NA	A	A	T	T	A	A	A	A	A	A	A	A	A	A	A	A	A	A	A	A	A	A	A	A	A	A	A	A	A	T	A	A	A	A	A	A	A	A	A
103946480_C_G_50	T/A	3	12552	+	NA	NA	NA	NA	NA	NA	T	N	N	N	N	T	N	N	N	N	N	N	T	A	N	T	A	N	N	N	N	N	T	N	N	N	N	N	N	N	N	N	N	N	N	N	N	N	N
105158296_A_G_29	T/A	3	12945	+	NA	NA	NA	NA	NA	NA	T	N	N	N	N	A	A	N	N	N	N	N	N	N	A	A	N	N	N	N	N	N	N	N	N	N	A	N	N	N	N	N	N	N	N	N	T	A	N
105922900_T_C_11	A/T	3	13333	+	NA	NA	NA	NA	NA	NA	N	N	N	A	N	A	A	N	N	N	N	N	A	N	T	N	N	N	N	N	N	N	N	N	N	N	N	N	N	N	N	N	N	N	N	N	N	N	N
105878594_T_C_17	T/A	3	13391	+	NA	NA	NA	NA	NA	NA	N	N	N	T	N	N	N	N	N	N	T	T	T	N	N	A	N	N	N	N	N	N	T	T	N	N	N	N	N	N	N	N	N	N	N	N	N	N	N
104532665_C_A_10	T/A	3	13655	+	NA	NA	NA	NA	NA	NA	T	T	T	T	T	T	T	T	T	T	T	T	N	T	T	T	T	T	T	T	T	T	T	T	T	T	T	T	T	A	T	T	T	T	T	T	T	T	T
105356613_C_T_57	A/T	3	13763	+	NA	NA	NA	NA	NA	NA	N	N	N	N	N	N	N	N	N	N	N	N	N	A	N	A	T	T	N	N	N	N	N	N	N	N	N	N	N	N	N	N	N	N	N	N	N	N	N
106376751_C_G_7	A/T	3	14554	+	NA	NA	NA	NA	NA	NA	N	N	N	N	N	N	N	N	N	N	T	A	N	N	N	N	N	N	N	N	N	T	N	A	N	N	N	N	N	N	N	N	N	N	T	N	N	A	T
104432708_C_T_11	A/T	3	14725	+	NA	NA	NA	NA	NA	NA	A	A	A	A	A	T	A	A	A	A	A	T	A	A	T	A	A	A	T	A	A	A	A	A	A	A	A	A	T	A	A	A	A	A	T	A	A	T	A
106603645_C_T_23	T/A	3	15671	+	NA	NA	NA	NA	NA	NA	T	N	T	N	N	N	T	T	T	N	T	N	T	T	N	T	T	A	T	T	T	T	T	N	T	T	T	T	T	N	T	T	T	T	T	T	T	T	T
104202001_C_T_22	A/T	3	16539	+	NA	NA	NA	NA	NA	NA	A	N	N	N	N	N	N	N	N	N	N	N	N	N	N	N	N	N	N	N	N	N	A	A	N	N	N	N	N	N	N	N	N	N	N	N	N	N	N
105877499_G_A_21	A/T	3	17708	+	NA	NA	NA	NA	NA	NA	N	A	A	A	N	N	A	N	N	A	N	A	N	A	N	A	N	A	A	N	A	A	N	N	N	N	N	A	A	N	N	N	N	N	N	N	N	A	N
106941266_T_A_17	A/T	3	18121	+	NA	NA	NA	NA	NA	NA	A	A	A	A	A	A	A	A	T	A	T	A	A	A	A	A	A	T	A	A	N	A	A	A	A	A	A	T	A	A	A	A	A	A	A	A	A	A	A
104919180_T_C_37	A/T	3	18245	+	NA	NA	NA	NA	NA	NA	A	A	A	A	A	A	T	T	T	T	T	A	A	T	A	T	T	T	A	A	T	T	T	A	A	A	A	T	T	A	T	A	A	A	T	A	T	A	A
106216369_C_T_13	T/A	3	18322	+	NA	NA	NA	NA	NA	NA	T	T	T	T	T	A	N	A	T	T	T	A	A	A	A	A	T	T	A	A	N	A	N	A	A	A	A	T	A	T	A	A	A	A	A	A	A	A	T
106688147_G_A_26	T/A	3	18770	+	NA	NA	NA	NA	NA	NA	N	A	N	T	N	N	N	N	A	T	N	N	N	N	N	A	N	A	N	T	N	T	A	N	N	N	N	N	N	N	N	N	N	N	N	N	A	N	N
104409227_G_C_25	A/T	3	19207	+	NA	NA	NA	NA	NA	NA	N	A	N	N	N	N	A	N	N	N	N	T	N	A	A	N	T	A	N	N	N	N	N	A	N	N	N	N	N	N	N	N	N	N	N	N	N	N	N
105977615_G_A_26	A/T	3	19273	+	NA	NA	NA	NA	NA	NA	A	N	N	N	N	N	N	A	A	N	N	N	N	T	A	A	A	N	A	N	N	T	N	A	N	N	N	N	N	N	N	N	N	N	N	N	N	N	N
105977615_T_A_12	T/A	3	19273	+	NA	NA	NA	NA	NA	NA	N	N	N	N	N	N	N	N	N	N	N	N	N	N	A	N	A	A	N	A	N	T	N	N	N	N	N	N	N	N	N	N	N	N	N	N	N	N	N
106352239_C_T_63	A/T	3	20178	+	NA	NA	NA	NA	NA	NA	A	A	A	A	A	A	A	A	A	A	A	T	N	T	T	T	A	A	N	N	A	T	A	T	T	T	T	A	A	A	T	A	T	A	T	A	T	T	T
105539357_C_T_45	A/T	3	20776	+	NA	NA	NA	NA	NA	NA	A	A	A	A	A	T	T	T	A	A	N	T	A	T	T	A	A	A	T	A	N	A	A	A	A	A	A	A	T	A	N	T	A	T	A	A	A	T	A
104434286_C_T_10	T/A	3	21024	+	NA	NA	NA	NA	NA	NA	T	A	T	A	A	T	T	T	T	T	T	T	A	T	T	T	T	T	T	A	T	T	T	A	T	A	N	T	T	T	T	T	T	T	T	A	T	T	T
104617909_C_T_28	T/A	3	21051	+	NA	NA	NA	NA	NA	NA	T	A	A	A	A	A	T	T	T	T	T	A	T	T	A	T	T	T	A	T	N	T	T	T	T	T	T	T	A	T	T	N	T	T	A	T	T	A	T
106783612_A_G_19	A/T	3	21213	+	NA	NA	NA	NA	NA	NA	A	A	A	A	A	A	A	A	A	T	A	A	A	A	A	A	A	T	A	A	A	A	A	A	A	A	A	A	A	A	A	A	A	A	A	A	A	A	A
104206931_A_G_9	A/T	3	21983	+	NA	NA	NA	NA	NA	NA	A	A	A	A	A	A	A	A	A	A	A	A	A	A	A	A	A	A	A	A	N	A	A	A	A	A	A	A	A	A	A	A	A	A	A	A	A	A	A
103607535_C_T_62	A/T	3	22120	+	NA	NA	NA	NA	NA	NA	A	T	T	A	T	T	T	A	A	A	A	T	A	A	T	N	A	N	T	A	A	A	A	A	A	A	A	A	T	T	A	T	A	T	A	A	A	T	A
105612617_G_A_30	T/A	3	22472	+	NA	NA	NA	NA	NA	NA	N	N	N	T	N	N	N	T	T	N	N	T	T	T	T	N	N	N	T	N	N	N	N	N	T	N	N	N	N	N	N	N	T	N	N	T	N	T	T
105686042_C_T_10	A/T	3	22504	+	NA	NA	NA	NA	NA	NA	A	A	A	A	A	N	N	N	A	A	A	N	N	N	N	N	A	A	N	N	N	N	N	N	N	N	N	A	N	A	N	N	N	N	N	N	N	N	N
103135213_C_T_6	T/A	3	23061	+	NA	NA	NA	NA	NA	NA	N	T	T	T	T	T	T	T	A	A	A	T	T	T	T	T	N	A	T	T	A	A	N	T	T	T	T	A	T	N	A	T	T	T	T	T	T	T	T
106080514_C_A_12	A/T	3	23271	+	NA	NA	NA	NA	NA	NA	N	N	N	N	N	N	N	A	T	N	N	T	T	T	T	N	T	A	T	N	A	N	N	N	N	N	N	N	N	N	N	N	N	A	N	T	N	T	N
106907899_C_T_59	A/T	3	23814	+	NA	NA	NA	NA	NA	NA	A	N	A	N	A	N	T	N	N	T	N	N	A	T	N	N	N	N	N	N	N	N	N	N	N	N	N	N	N	N	N	A	T	A	N	A	T	N	T
106350791_G_C_27	A/T	3	24096	+	NA	NA	NA	NA	NA	NA	A	A	N	A	N	N	N	N	A	A	A	N	N	N	N	N	A	A	N	N	N	N	N	N	N	N	N	A	N	N	N	N	N	N	N	N	N	N	A
103596997_G_A_48	A/T	3	24156	+	NA	NA	NA	NA	NA	NA	N	N	N	N	N	N	A	N	N	N	T	N	A	T	A	N	N	T	N	N	A	A	T	N	N	A	A	N	N	N	A	N	N	T	N	N	N	A	N
105040916_C_G_53	T/A	3	24334	+	NA	NA	NA	NA	NA	NA	N	N	N	N	N	A	N	N	T	N	N	N	N	N	N	N	N	N	N	T	N	N	N	A	N	N	N	N	N	N	N	N	N	N	N	N	N	N	N
105974405_G_A_10	A/T	3	24360	+	NA	NA	NA	NA	NA	NA	N	N	N	N	N	N	N	N	N	A	N	T	N	A	N	N	N	N	N	T	N	T	A	T	N	N	N	N	N	N	N	N	N	N	N	N	N	N	N
104905997_C_G_63	A/T	3	24954	+	NA	NA	NA	NA	NA	NA	A	A	A	A	T	A	A	A	A	A	A	A	A	T	N	A	A	A	A	A	A	A	A	A	A	A	A	A	A	A	A	A	A	A	A	A	T	A	T
104191356_G_C_45	T/A	3	25095	+	NA	NA	NA	NA	NA	NA	T	T	T	T	A	T	T	T	T	T	T	T	T	A	T	T	T	T	T	T	T	T	T	T	T	T	T	T	T	T	T	T	T	T	T	T	A	T	A
105167803_T_G_5	T/A	3	25503	+	NA	NA	NA	NA	NA	NA	T	T	T	T	T	A	T	T	T	T	T	A	T	T	A	T	T	T	A	T	N	A	T	T	T	T	T	T	A	N	T	T	T	T	A	T	T	A	T
106166640_A_G_65	T/A	3	26214	+	NA	NA	NA	NA	NA	NA	A	A	A	T	A	T	T	A	T	A	T	A	A	A	A	T	A	A	A	T	N	T	T	T	T	T	T	T	T	A	T	A	A	N	T	A	T	A	N
104210467_G_C_28	T/A	3	26513	+	NA	NA	NA	NA	NA	NA	T	T	T	T	T	T	T	T	T	T	T	T	T	T	T	T	T	T	T	T	T	T	T	T	T	T	T	T	T	A	T	T	T	T	T	T	T	T	T
106422314_G_A_13	T/A	3	27763	+	NA	NA	NA	NA	NA	NA	T	T	T	T	T	A	A	A	T	T	T	A	T	A	A	T	T	T	A	T	A	T	T	T	T	T	T	T	A	T	T	A	T	A	T	T	T	A	T
105985596_G_A_11	A/T	3	28018	+	NA	NA	NA	NA	NA	NA	A	A	A	A	A	T	T	T	A	A	A	T	A	T	T	A	A	A	T	A	N	A	A	A	A	A	A	A	T	A	A	N	A	T	A	A	A	T	A
104205544_G_A_67	T/A	3	28084	+	NA	NA	NA	NA	NA	NA	T	T	T	T	T	A	A	A	T	T	T	A	T	A	N	T	T	N	A	T	N	T	T	T	T	T	T	T	A	T	T	A	T	A	T	T	T	A	T
105985977_T_C_56	A/T	3	28414	+	NA	NA	NA	NA	NA	NA	N	N	N	N	N	N	N	N	A	A	A	N	N	N	N	N	A	A	N	N	N	N	A	N	N	N	N	A	N	A	N	N	N	N	N	N	N	N	N
105541938_G_T_15	T/A	3	28635	+	NA	NA	NA	NA	NA	NA	N	N	N	N	N	N	N	N	N	N	N	N	N	N	N	N	N	N	N	T	N	A	N	N	N	N	N	N	N	N	N	N	N	N	N	N	N	N	N
105867914_G_C_25	T/A	3	28733	+	NA	NA	NA	NA	NA	NA	N	N	T	T	N	N	N	N	A	N	A	N	N	N	N	N	A	A	A	N	N	A	A	N	N	N	N	A	N	N	N	N	N	N	N	N	N	N	N
105867915_A_G_34	A/T	3	28733	+	NA	NA	NA	NA	NA	NA	N	T	A	N	N	A	A	A	T	N	T	A	N	A	A	A	T	T	N	A	N	N	N	A	A	A	A	T	A	N	A	A	A	A	A	A	A	A	A
106794964_G_T_49	T/A	3	28785	+	NA	NA	NA	NA	NA	NA	N	T	T	T	N	A	N	N	N	N	T	T	N	N	N	N	T	T	N	T	N	N	A	N	T	N	T	N	N	T	N	N	N	N	N	N	N	N	T
103144601_T_C_7	T/A	3	28964	+	NA	NA	NA	NA	NA	NA	A	A	T	T	T	T	T	T	A	A	A	T	T	T	T	T	A	A	T	T	N	T	N	T	T	T	T	A	T	N	T	T	T	T	T	T	T	T	A
106495235_T_C_58	T/A	3	29099	+	NA	NA	NA	NA	NA	NA	N	T	T	T	N	T	T	T	T	N	T	T	N	T	N	N	N	N	T	N	T	N	N	N	N	N	N	T	T	T	N	T	N	T	N	N	T	T	T
105157901_T_C_65	T/A	3	29712	+	NA	NA	NA	NA	NA	NA	N	N	N	N	N	T	N	N	N	N	N	N	N	T	N	N	A	N	N	A	N	N	T	N	N	N	N	N	N	N	N	N	N	N	N	N	N	N	N
106164082_A_G_47	T/A	3	30356	+	NA	NA	NA	NA	NA	NA	A	N	T	N	N	N	N	T	N	N	A	T	N	N	N	N	T	N	N	N	N	A	T	N	N	N	N	N	N	N	N	N	N	A	N	N	N	A	N
106164083_C_T_24	T/A	3	30356	+	NA	NA	NA	NA	NA	NA	T	N	N	N	N	N	A	A	N	A	T	N	A	N	N	N	N	N	N	N	N	T	N	N	N	N	N	A	N	N	N	N	N	T	N	A	N	T	N
106698920_T_G_45	T/A	3	31227	+	NA	NA	NA	NA	NA	NA	T	T	T	T	T	T	T	T	A	T	A	T	T	T	T	T	A	N	T	T	N	T	T	T	T	T	T	A	T	T	T	T	T	T	T	T	T	T	T
103935606_C_T_55	T/A	3	31494	+	NA	NA	NA	NA	NA	NA	T	T	T	T	T	A	A	A	T	T	T	A	A	T	A	A	T	T	A	T	N	A	A	T	A	T	T	T	A	T	A	A	A	A	A	A	N	A	A
104605237_T_C_68	A/T	3	31834	+	NA	NA	NA	NA	NA	NA	N	N	N	A	N	A	N	N	N	N	N	T	N	N	N	A	N	N	N	N	N	A	N	A	N	N	N	N	N	N	N	N	N	N	N	N	N	N	N
104424519_T_C_46	A/T	3	31887	+	NA	NA	NA	NA	NA	NA	A	T	T	A	T	T	T	T	A	A	A	T	A	A	T	A	A	A	T	A	N	A	A	A	A	A	A	A	T	N	A	T	A	T	A	A	A	T	A
103924080_A_G_31	T/A	3	32305	+	NA	NA	NA	NA	NA	NA	T	T	T	N	N	N	N	N	T	T	T	N	N	T	T	N	T	T	N	N	N	N	T	N	N	N	N	T	N	N	A	N	N	N	T	N	N	N	T
105679708_G_A_66	T/A	3	32347	+	NA	NA	NA	NA	NA	NA	T	T	T	T	T	A	A	A	T	T	N	A	A	A	A	A	T	T	A	A	A	A	T	A	A	A	A	T	A	T	A	A	A	A	A	A	A	A	A
105986512_C_T_30	A/T	3	32453	+	NA	NA	NA	NA	NA	NA	A	A	A	A	A	A	T	T	T	T	T	A	A	N	A	N	T	T	A	A	T	T	T	A	A	A	A	T	T	A	T	A	A	A	T	A	T	A	A
103940085_C_G_26	T/A	3	32988	+	NA	NA	NA	NA	NA	NA	T	N	T	A	A	T	T	T	T	A	T	T	A	T	T	T	T	T	T	A	T	T	N	A	T	A	A	T	T	N	T	T	T	T	T	A	T	T	T
104424236_A_G_30	A/T	3	33054	+	NA	NA	NA	NA	NA	NA	A	T	A	T	T	A	A	A	A	T	A	A	T	A	A	A	A	A	A	T	A	A	A	T	A	T	T	A	A	A	A	A	A	A	A	T	A	A	A
105042624_T_C_52	A/T	3	33329	+	NA	NA	NA	NA	NA	NA	N	N	N	N	A	N	N	N	T	N	N	N	N	N	N	A	A	N	N	N	N	N	N	N	N	N	N	N	N	N	N	N	N	N	N	N	N	N	N
105974500_A_G_26	A/T	3	33411	+	NA	NA	NA	NA	NA	NA	N	N	N	A	N	N	N	N	A	A	A	N	N	N	N	N	A	N	N	N	N	N	N	A	N	N	N	A	N	N	N	N	N	N	N	N	N	N	N
102425718_T_C_29	T/A	3	34161	+	NA	NA	NA	NA	NA	NA	N	N	N	N	N	T	T	A	T	N	N	N	N	N	T	A	N	A	A	N	N	T	T	T	N	N	N	N	N	N	N	N	N	N	N	N	T	N	T
105804760_C_T_8	T/A	3	34380	+	NA	NA	NA	NA	NA	NA	N	N	N	T	N	N	N	N	N	T	T	T	N	T	N	N	N	T	N	N	A	N	N	N	N	N	N	N	N	N	T	N	N	N	N	N	N	N	T
103604945_A_T_15	T/A	3	34611	+	NA	NA	NA	NA	NA	NA	T	T	A	A	A	A	N	A	N	T	T	A	A	A	A	T	T	T	A	A	N	T	N	A	A	A	A	T	T	A	T	A	A	A	T	A	T	A	A
101045163_A_C_29	A/T	3	36882	+	NA	NA	NA	NA	NA	NA	T	T	A	T	A	A	N	A	T	T	T	A	A	A	A	A	T	T	A	A	T	A	A	A	A	A	A	T	A	N	A	A	A	A	A	A	A	A	T
105036255_C_A_56	A/T	3	37157	+	NA	NA	NA	NA	NA	NA	N	N	N	N	N	N	T	N	N	A	N	A	N	N	A	N	N	N	N	N	N	N	N	N	N	N	N	N	A	A	N	N	N	N	T	N	N	N	N
106442456_C_A_68	A/T	3	37338	+	NA	NA	NA	NA	NA	NA	A	A	T	A	N	T	T	A	A	A	A	A	A	A	A	T	A	A	A	T	N	T	T	T	T	T	T	A	T	N	T	A	A	A	A	A	T	A	A
106746345_A_T_11	A/T	3	38007	+	NA	NA	NA	NA	NA	NA	T	T	A	T	A	A	A	A	T	T	T	A	A	A	A	A	T	T	A	A	N	A	N	A	A	A	A	T	A	N	A	A	A	A	A	A	A	A	T
105167227_T_A_58	T/A	3	38544	+	NA	NA	NA	NA	NA	NA	T	T	T	T	T	T	T	T	T	T	T	A	T	A	A	A	T	T	A	A	T	A	T	A	A	A	A	T	T	T	A	T	A	T	A	T	A	A	A
104908556_A_G_47	A/T	3	39363	+	NA	NA	NA	NA	NA	NA	A	N	N	N	N	N	N	N	A	A	N	N	N	A	N	N	T	N	N	N	A	A	A	N	T	A	A	A	A	N	N	N	N	T	N	N	T	T	N
104761373_G_T_9	T/A	3	39643	+	NA	NA	NA	NA	NA	NA	N	N	T	N	N	T	A	A	N	A	T	N	N	N	T	N	T	N	T	N	T	N	N	N	N	N	N	T	N	N	N	A	T	A	N	N	T	N	N
106469814_C_T_58	T/A	3	39935	+	NA	NA	NA	NA	NA	NA	N	N	A	N	A	T	N	T	A	N	A	T	N	T	T	T	N	A	T	T	A	T	T	T	T	T	T	A	T	N	T	T	T	T	T	T	T	T	T
106278598_G_A_12	A/T	3	41185	+	NA	NA	NA	NA	NA	NA	T	A	T	T	A	A	A	N	A	T	A	A	A	A	A	A	T	T	A	A	A	N	N	A	N	N	A	A	A	T	A	A	A	N	A	A	A	A	A
105976561_A_C_8	T/A	3	42611	+	NA	NA	NA	NA	NA	NA	N	N	T	A	N	N	N	N	N	N	N	N	N	N	T	N	N	A	A	N	N	T	T	N	N	N	T	N	N	N	N	N	N	N	T	N	N	N	N
106199871_C_T_13	T/A	3	45968	+	NA	NA	NA	NA	NA	NA	N	T	T	N	T	T	N	N	T	T	T	N	N	T	N	T	N	N	N	A	N	N	A	N	N	N	N	N	N	N	N	N	N	T	T	N	N	N	N
105109341_A_G_38	T/A	3	46751	+	NA	NA	NA	NA	NA	NA	N	N	N	T	T	N	T	N	N	T	N	N	T	N	N	N	N	N	N	N	N	T	A	N	N	T	N	N	N	N	N	N	N	N	N	N	N	N	T
106548742_A_G_14	T/A	3	47382	+	NA	NA	NA	NA	NA	NA	N	N	N	N	N	N	N	N	N	N	N	N	N	N	N	N	N	N	N	N	N	N	N	N	N	N	N	N	N	N	N	N	N	N	N	N	N	N	N
106548969_A_C_24	T/A	3	47779	+	NA	NA	NA	NA	NA	NA	N	N	N	N	T	T	T	N	N	T	N	T	N	N	T	N	T	N	T	N	T	N	N	N	N	N	N	T	T	N	N	N	N	N	T	N	N	T	N
106030057_T_C_10	A/T	3	48008	+	NA	NA	NA	NA	NA	NA	N	N	N	N	A	A	N	N	N	N	A	N	N	N	N	A	N	N	N	A	N	N	N	N	N	N	N	N	N	N	N	N	N	N	N	N	N	N	N
106749289_C_G_59	A/T	3	48172	+	NA	NA	NA	NA	NA	NA	A	A	A	N	A	N	A	N	A	A	A	N	T	A	N	A	N	A	N	N	A	A	N	T	A	N	N	A	A	N	A	N	A	N	A	N	A	N	A
105921446_G_T_29	T/A	3	48190	+	NA	NA	NA	NA	NA	NA	N	N	N	A	N	N	N	T	A	T	A	N	T	N	N	N	A	A	N	N	N	T	T	N	N	T	N	A	N	N	T	N	T	N	N	T	T	N	T
105921446_T_G_47	A/T	3	48190	+	NA	NA	NA	NA	NA	NA	N	N	N	A	N	T	N	N	A	N	A	N	N	A	N	N	A	A	N	N	N	N	T	N	N	N	N	A	N	N	N	N	N	N	N	N	N	N	N
104767758_G_A_28	A/T	3	49142	+	NA	NA	NA	NA	NA	NA	N	N	N	N	N	A	N	N	N	N	N	N	N	N	N	A	A	N	N	N	N	N	N	N	N	N	N	N	N	N	N	N	N	N	N	N	N	A	N
105602299_G_A_52	T/A	3	50143	+	NA	NA	NA	NA	NA	NA	N	N	N	T	N	T	N	T	T	N	N	T	T	N	A	T	N	N	T	N	N	T	T	A	T	N	N	N	T	N	T	T	N	T	T	T	T	N	T
106995416_C_G_35	A/T	3	51388	+	NA	NA	NA	NA	NA	NA	A	A	A	N	N	A	N	A	A	A	A	A	A	N	A	N	A	T	A	A	N	N	A	A	N	A	A	A	N	A	N	A	A	A	N	A	N	A	A
106995416_T_C_43	T/A	3	51388	+	NA	NA	NA	NA	NA	NA	T	T	T	A	N	T	N	T	T	N	T	T	T	N	T	A	T	N	T	T	N	N	N	N	N	T	T	T	N	T	N	T	T	T	N	T	N	T	T
107065618_C_A_12	A/T	3	51663	+	NA	NA	NA	NA	NA	NA	A	A	A	A	N	N	T	T	N	N	N	N	N	T	N	T	N	N	N	N	N	N	N	N	T	N	N	N	T	A	N	N	T	N	T	N	T	N	T
107065622_G_A_29	T/A	3	51663	+	NA	NA	NA	NA	NA	NA	N	N	N	A	T	N	T	T	T	T	T	N	N	T	A	T	T	T	N	N	T	N	N	N	T	N	N	T	T	N	N	N	N	N	T	N	T	N	N
106773983_G_A_60	A/T	3	52072	+	NA	NA	NA	NA	NA	NA	A	N	N	A	A	A	A	N	N	N	T	A	N	A	N	A	N	N	A	A	A	A	A	N	N	A	A	N	N	N	N	N	N	A	A	A	A	N	N
105677707_C_G_65	A/T	3	52167	+	NA	NA	NA	NA	NA	NA	A	A	A	A	A	A	A	A	N	N	N	A	A	A	N	N	N	N	A	A	N	N	A	A	A	A	A	N	A	N	A	A	A	A	A	A	A	A	A
105811063_C_T_15	T/A	3	52768	+	NA	NA	NA	NA	NA	NA	N	N	N	N	T	N	N	T	N	T	T	N	N	T	T	T	N	A	A	N	N	N	A	N	N	N	N	N	N	N	N	N	N	N	N	N	T	N	N
103947714_A_T_57	A/T	3	53648	+	NA	NA	NA	NA	NA	NA	A	A	A	A	A	A	A	A	A	A	A	A	A	A	A	A	A	A	A	A	A	A	A	A	A	A	A	A	A	A	A	A	A	A	A	A	A	A	A
106783820_C_T_38	T/A	3	54696	+	NA	NA	NA	NA	NA	NA	T	T	T	T	T	T	T	T	T	T	T	T	A	T	T	T	T	T	T	T	T	T	T	T	A	T	T	T	T	T	T	T	T	T	T	A	T	T	T
103610489_C_T_17	A/T	3	57484	+	NA	NA	NA	NA	NA	NA	A	A	A	T	A	A	T	A	A	A	A	A	A	N	A	T	A	A	A	A	A	T	A	A	T	A	A	A	T	N	T	A	A	A	T	A	T	A	A
105154652_C_T_36	A/T	3	59038	+	NA	NA	NA	NA	NA	NA	N	N	N	N	N	N	N	N	N	N	N	T	N	N	N	N	N	N	N	N	A	N	T	A	N	N	T	N	T	N	N	N	N	N	N	N	N	N	N
103129731_C_T_28	T/A	3	61394	+	NA	NA	NA	NA	NA	NA	T	T	N	N	T	N	N	N	N	N	N	N	N	T	N	N	T	N	N	N	N	N	A	N	N	T	N	N	N	N	N	T	N	T	N	N	T	N	N
103944540_G_T_63	T/A	3	61975	+	NA	NA	NA	NA	NA	NA	T	T	T	T	T	A	A	A	T	T	T	A	T	A	A	T	T	T	A	T	T	T	T	T	T	T	T	T	A	T	T	A	T	A	T	T	T	A	T
106655380_C_T_11	A/T	3	62357	+	NA	NA	NA	NA	NA	NA	T	A	T	A	T	N	T	T	A	N	A	A	A	T	A	T	A	A	A	A	N	T	T	A	N	A	A	A	T	T	T	T	T	T	T	A	T	A	T
106678027_T_C_66	T/A	3	65735	+	NA	NA	NA	NA	NA	NA	N	N	N	T	N	T	T	T	N	N	N	T	T	T	T	T	N	N	T	T	T	T	T	T	T	T	T	N	T	N	T	T	T	T	T	T	T	T	T
105756511_C_A_50	T/A	3	68664	+	NA	NA	NA	NA	NA	NA	A	A	A	A	A	T	T	T	A	T	A	T	T	T	T	T	A	T	T	T	N	T	T	T	T	T	T	A	T	A	T	T	T	T	T	T	T	T	T
104432989_G_C_15	A/T	3	70476	+	NA	NA	NA	NA	NA	NA	A	A	T	A	T	T	T	A	A	A	A	A	A	A	A	T	A	A	A	T	A	T	T	T	T	T	T	A	T	N	T	A	A	A	A	A	T	A	A
105164757_A_T_60	A/T	3	71396	+	NA	NA	NA	NA	NA	NA	N	N	N	N	N	N	N	N	N	N	N	N	N	A	N	N	N	N	N	A	N	T	N	N	N	N	N	N	N	N	N	N	N	N	N	N	N	N	N
104602961_C_G_63	T/A	3	71447	+	NA	NA	NA	NA	NA	NA	T	T	T	T	N	T	T	T	A	T	A	T	A	A	T	T	T	A	T	A	A	A	A	A	T	A	A	A	T	T	A	T	A	T	T	A	A	T	A
105867589_A_C_61	T/A	3	71537	+	NA	NA	NA	NA	NA	NA	T	A	A	N	A	A	T	T	T	T	T	A	T	T	A	T	T	T	A	T	T	T	T	T	T	T	T	T	A	T	T	T	T	T	A	T	T	A	T
105867589_C_T_45	A/T	3	71537	+	NA	NA	NA	NA	NA	NA	N	A	A	N	N	A	N	N	N	N	N	N	N	N	N	N	N	N	A	N	N	N	N	T	N	N	N	N	A	N	N	N	N	N	A	N	N	A	N
104429241_C_T_22	T/A	3	73010	+	NA	NA	NA	NA	NA	NA	N	T	T	T	A	T	T	T	T	T	T	T	T	A	T	T	T	T	T	T	T	T	T	T	T	T	T	T	T	T	T	T	T	T	T	T	A	T	A
104922539_G_A_62	T/A	3	73952	+	NA	NA	NA	NA	NA	NA	T	T	A	A	T	T	T	T	T	T	T	T	T	T	T	T	T	T	T	T	T	T	T	T	T	T	T	T	T	A	T	T	T	T	T	T	T	T	T
104205774_G_C_63	T/A	3	75042	+	NA	NA	NA	NA	NA	NA	A	T	T	T	A	T	T	T	T	T	T	T	A	T	T	T	T	T	T	A	T	T	T	A	T	A	A	T	T	T	T	A	T	A	T	A	T	T	T
105774245_C_A_53	T/A	3	76923	+	NA	NA	NA	NA	NA	NA	T	T	T	N	N	T	N	T	N	N	N	T	N	T	N	N	A	N	N	N	N	N	T	T	N	N	T	N	N	T	N	N	T	N	N	N	N	N	T
105808216_C_T_28	A/T	3	78762	+	NA	NA	NA	NA	NA	NA	A	A	A	A	T	A	A	A	A	A	A	A	A	T	A	A	A	N	A	A	A	A	A	A	A	A	A	A	A	A	A	A	A	A	A	A	T	A	T
106158514_T_C_6	A/T	3	78998	+	NA	NA	NA	NA	NA	NA	A	T	A	T	A	A	A	A	T	T	T	A	A	A	A	A	N	T	A	A	N	A	A	A	A	A	A	T	A	T	A	A	A	A	A	A	A	A	A
106863473_C_G_7	A/T	3	79260	+	NA	NA	NA	NA	NA	NA	A	A	A	A	A	A	A	T	A	T	A	T	T	A	T	T	A	T	T	T	A	A	T	T	A	T	T	A	A	A	A	A	T	A	A	T	A	T	A
106863473_C_G_8	A/T	3	79260	+	NA	NA	NA	NA	NA	NA	A	T	T	T	T	A	N	A	T	T	T	A	A	A	A	A	T	T	A	A	A	A	N	A	A	A	A	T	A	T	A	A	A	A	A	A	A	A	A
106863474_G_T_18	A/T	3	79260	+	NA	NA	NA	NA	NA	NA	N	A	A	A	A	N	A	T	A	N	A	T	T	N	T	T	A	N	T	T	N	N	N	T	N	T	T	A	N	A	N	N	T	N	N	T	N	T	N
106863481_A_G_38	T/A	3	79260	+	NA	NA	NA	NA	NA	NA	T	A	A	N	N	T	T	T	N	N	N	T	T	T	T	T	N	A	T	T	T	T	T	T	T	T	T	N	T	N	T	T	T	T	T	T	T	T	T
103607777_G_A_51	T/A	3	80123	+	NA	NA	NA	NA	NA	NA	T	A	T	A	A	T	T	T	T	T	T	T	A	T	T	T	T	T	T	A	T	T	T	A	T	A	A	T	T	T	T	T	T	T	T	A	T	T	T
106275004_C_G_18	T/A	3	82301	+	NA	NA	NA	NA	NA	NA	N	A	N	N	T	N	T	T	A	N	A	T	T	T	T	T	A	N	T	T	T	T	T	N	T	T	T	A	T	N	T	T	T	T	T	T	T	T	T
103604080_G_C_61	T/A	3	82736	+	NA	NA	NA	NA	NA	NA	A	A	T	T	T	T	T	T	A	A	A	T	T	T	T	T	A	A	T	T	N	A	T	N	A	T	T	A	A	N	A	T	T	T	T	T	T	T	A
105929087_A_G_43	T/A	3	82880	+	NA	NA	NA	NA	NA	NA	N	N	N	N	N	T	N	N	N	N	N	N	T	N	N	N	T	T	N	N	T	N	N	N	N	N	N	N	N	N	N	N	N	N	N	N	N	N	N
106718774_T_C_15	T/A	3	83070	+	NA	NA	NA	NA	NA	NA	N	A	N	N	N	N	N	N	N	N	N	N	N	A	N	N	N	N	N	N	N	N	N	N	N	N	N	N	N	T	N	N	N	N	N	N	N	N	N
104616725_T_G_25	T/A	3	83365	+	NA	NA	NA	NA	NA	NA	N	N	N	N	N	N	N	N	A	N	N	N	T	T	A	T	N	N	N	N	N	T	T	N	T	N	N	N	N	N	T	N	N	N	T	N	T	N	N
104620371_G_C_46	A/T	3	83480	+	NA	NA	NA	NA	NA	NA	A	A	A	T	A	A	T	A	A	A	A	A	A	T	A	T	A	A	A	A	A	T	A	A	T	A	A	A	T	A	T	A	A	A	T	A	T	A	A
106376845_A_G_18	T/A	3	85369	+	NA	NA	NA	NA	NA	NA	A	N	T	A	T	T	T	T	T	N	T	T	N	N	A	A	N	N	N	N	T	T	N	A	N	T	N	N	T	N	N	N	N	N	N	A	N	T	N
104765939_A_T_60	T/A	3	86502	+	NA	NA	NA	NA	NA	NA	T	N	T	N	A	A	N	N	T	T	T	T	N	N	A	N	N	T	A	N	N	N	N	N	N	N	N	T	N	N	T	N	N	N	A	N	N	N	N
106124685_T_C_11	A/T	3	86688	+	NA	NA	NA	NA	NA	NA	A	N	A	A	A	A	N	A	N	A	N	N	N	N	A	A	N	N	N	A	N	A	A	A	A	N	N	N	N	A	A	A	A	A	N	N	A	N	N
106588829_C_G_64	T/A	3	88834	+	NA	NA	NA	NA	NA	NA	T	T	N	T	T	N	T	N	T	N	T	T	N	T	T	N	A	T	T	N	T	N	N	N	N	N	N	T	N	T	N	N	N	N	N	N	N	T	N
105607969_C_T_17	A/T	3	90193	+	NA	NA	NA	NA	NA	NA	N	N	N	N	N	N	N	A	N	T	T	N	N	N	N	N	N	N	A	N	N	A	N	N	N	N	N	N	N	N	N	N	N	N	N	N	N	N	N
103610118_G_A_36	A/T	3	91155	+	NA	NA	NA	NA	NA	NA	A	A	A	A	A	A	A	A	A	T	A	A	A	A	A	A	T	A	A	N	A	A	A	A	A	A	A	A	A	A	A	A	A	A	A	A	A	A	A
104609828_C_G_39	A/T	3	91575	+	NA	NA	NA	NA	NA	NA	N	N	N	N	N	N	N	N	T	N	N	N	A	A	N	N	T	T	N	N	N	N	A	N	N	N	N	T	N	N	A	N	A	N	N	A	A	N	A
107022941_T_C_49	A/T	3	94875	+	NA	NA	NA	NA	NA	NA	A	A	T	A	T	A	T	T	A	T	A	A	N	T	A	T	A	A	A	A	N	T	T	A	T	A	A	N	T	N	T	N	N	N	T	N	T	A	N
104910511_G_C_7	T/A	3	95198	+	NA	NA	NA	NA	NA	NA	N	N	N	N	N	N	N	N	N	N	A	N	N	T	N	A	N	A	N	N	N	T	N	N	N	N	N	N	N	N	N	N	N	N	T	N	N	A	T
106492971_T_C_46	A/T	3	106671	+	NA	NA	NA	NA	NA	NA	N	T	N	N	N	A	N	A	N	N	T	N	N	T	N	N	N	N	N	A	T	N	N	T	N	A	N	N	N	N	N	N	N	N	N	N	N	N	N
103132208_T_C_10	A/T	3	110461	+	NA	NA	NA	NA	NA	NA	N	N	N	T	A	A	N	N	A	N	N	A	T	N	T	N	N	N	N	N	N	N	A	A	N	N	N	N	N	T	N	N	N	N	N	N	N	N	N
104767008_T_C_50	A/T	3	110718	+	NA	NA	NA	NA	NA	NA	N	N	N	A	N	N	N	N	A	N	N	N	N	N	N	N	N	N	T	N	N	N	N	A	N	N	N	N	N	N	N	N	N	N	N	N	N	N	N
103603864_C_T_24	T/A	3	115553	+	NA	NA	NA	NA	NA	NA	T	T	N	N	N	N	T	N	T	T	T	N	A	N	N	T	N	T	A	A	N	T	A	N	N	N	A	T	T	A	T	A	N	A	T	N	T	A	A
105927606_C_T_16	A/T	3	117031	+	NA	NA	NA	NA	NA	NA	N	N	A	N	A	N	N	N	A	A	A	N	N	N	N	N	A	A	N	N	N	N	N	N	N	N	N	A	N	N	N	N	N	N	N	N	N	N	N
105971861_G_A_28	T/A	3	117637	+	NA	NA	NA	NA	NA	NA	N	A	N	N	N	A	T	N	N	N	N	T	T	N	N	N	T	N	N	N	N	N	N	N	N	N	N	N	N	N	N	N	N	N	N	N	N	N	N
105053653_C_A_51	T/A	3	120007	+	NA	NA	NA	NA	NA	NA	A	A	T	A	T	A	T	N	T	T	T	A	A	T	A	T	T	T	A	A	T	T	T	A	T	A	A	T	T	T	T	N	N	N	T	A	T	A	N
105537571_A_G_27	A/T	3	122437	+	NA	NA	NA	NA	NA	NA	T	N	T	N	N	A	N	N	N	N	N	N	N	T	N	N	T	T	A	N	A	N	N	N	A	N	N	N	N	N	N	N	N	N	N	N	N	N	N
106233332_T_A_45	T/A	3	124591	+	NA	NA	NA	NA	NA	NA	N	N	N	T	T	T	N	N	A	N	N	T	N	T	T	A	N	N	T	A	T	N	N	N	N	A	N	A	T	N	N	T	N	T	N	N	T	T	T
104412612_C_T_34	T/A	3	129456	+	NA	NA	NA	NA	NA	NA	N	A	N	T	N	N	N	N	N	N	N	N	N	N	N	N	N	N	N	A	N	N	N	N	N	N	N	N	N	N	N	N	N	N	N	N	N	N	N
105164501_T_C_5	T/A	3	134073	+	NA	NA	NA	NA	NA	NA	T	T	T	T	T	T	T	T	T	T	T	T	T	T	T	T	T	T	T	T	T	T	T	T	T	T	T	T	T	T	T	T	T	T	T	T	T	T	T
104206350_T_G_7	T/A	3	139461	+	NA	NA	NA	NA	NA	NA	A	A	T	A	T	T	T	T	A	A	A	T	T	T	T	T	A	A	T	T	N	T	T	T	T	T	T	A	T	N	T	T	T	T	T	T	T	T	A
104767851_T_C_33	A/T	3	140160	+	NA	NA	NA	NA	NA	NA	A	N	N	A	N	N	N	T	T	N	N	N	N	A	A	N	N	N	N	A	N	N	N	N	A	A	A	A	N	N	N	A	A	A	N	N	N	N	A
106773649_C_T_22	A/T	3	146301	+	NA	NA	NA	NA	NA	NA	N	N	N	N	N	N	N	N	N	N	N	N	N	T	N	N	N	N	N	N	A	N	T	N	N	N	N	N	N	A	N	N	N	N	N	N	N	N	N
106773650_A_G_47	T/A	3	146301	+	NA	NA	NA	NA	NA	NA	N	A	N	N	N	N	N	N	N	N	N	N	N	N	N	N	N	N	N	N	T	N	N	N	N	N	N	N	N	T	N	N	N	N	N	N	N	N	N
106667370_C_T_10	T/A	3	161166	+	NA	NA	NA	NA	NA	NA	A	A	A	T	T	A	T	T	A	A	A	A	T	A	A	T	A	N	A	T	A	T	N	T	T	T	T	A	A	T	T	A	T	A	T	T	A	A	A
106072447_G_C_34	T/A	3	162893	+	NA	NA	NA	NA	NA	NA	T	T	A	A	T	T	T	T	T	A	T	T	T	T	T	T	T	T	T	T	T	T	T	T	T	T	T	T	T	T	T	T	T	T	T	T	T	T	T
106077370_A_G_48	T/A	3	190108	+	NA	NA	NA	NA	NA	NA	A	A	N	T	T	T	T	T	N	N	N	T	N	T	T	T	N	N	T	T	N	T	N	T	T	T	T	N	T	A	T	T	T	T	T	T	T	T	T
106589855_T_A_42	A/T	3	194272	+	NA	NA	NA	NA	NA	NA	A	N	A	A	A	A	A	A	A	N	A	A	A	N	A	A	T	A	A	A	A	N	A	A	A	A	A	A	A	A	T	N	A	N	A	A	N	A	N
106207034_G_A_30	A/T	3	220061	+	NA	NA	NA	NA	NA	NA	N	N	A	N	N	N	N	A	N	N	N	N	A	T	A	N	A	N	A	N	A	N	N	N	N	N	N	N	N	A	N	N	A	N	A	A	N	A	N
104774053_G_A_25	A/T	3	227000	+	NA	NA	NA	NA	NA	NA	T	T	T	T	T	N	A	A	A	A	A	T	T	A	T	A	A	A	T	T	A	A	A	T	A	T	T	A	A	A	A	A	A	A	A	T	A	T	A
104606149_C_T_8	T/A	3	233037	+	NA	NA	NA	NA	NA	NA	A	N	N	N	N	T	N	N	T	N	A	N	N	N	N	A	N	N	N	N	N	N	N	T	N	N	N	N	N	T	N	N	N	N	N	N	N	N	N
106120386_C_T_14	A/T	4	833	+	NA	NA	NA	NA	NA	NA	A	A	A	A	A	A	A	A	A	A	A	A	A	A	A	A	A	A	A	A	A	A	A	A	A	A	A	A	A	A	A	A	A	A	A	A	A	A	A
105683898_A_C_32	A/T	4	1129	+	NA	NA	NA	NA	NA	NA	A	A	A	A	A	A	A	A	A	A	A	A	A	A	A	A	A	A	A	A	A	A	A	A	A	A	A	A	A	A	A	A	A	A	A	A	A	A	A
106168612_A_G_19	A/T	4	1336	+	NA	NA	NA	NA	NA	NA	N	N	N	N	N	A	N	N	A	N	A	N	N	N	N	N	T	A	A	N	A	A	N	N	N	N	N	A	N	N	N	A	N	A	N	N	A	N	A
105872783_G_T_59	A/T	4	1534	+	NA	NA	NA	NA	NA	NA	A	A	A	N	A	A	A	A	A	A	A	A	T	A	A	T	A	A	A	A	A	T	T	A	T	A	A	A	T	A	T	A	A	A	T	T	A	A	A
105977989_C_G_14	A/T	4	2383	+	NA	NA	NA	NA	NA	NA	T	A	T	A	T	A	A	A	A	A	A	A	A	A	A	A	N	A	N	A	A	A	A	A	A	A	A	A	A	A	A	A	A	A	A	A	A	A	A
106577647_G_A_37	A/T	4	2468	+	NA	NA	NA	NA	NA	NA	T	N	N	N	N	A	A	A	N	A	N	N	N	N	A	N	N	T	A	A	N	N	N	N	T	A	A	N	A	N	N	A	A	A	N	N	N	A	A
106986258_T_G_22	T/A	4	2543	+	NA	NA	NA	NA	NA	NA	N	N	A	N	N	N	N	N	N	N	N	N	T	N	N	N	N	N	N	N	N	N	T	N	N	N	N	N	N	N	N	N	N	N	N	N	N	N	N
105034233_G_A_58	T/A	4	3014	+	NA	NA	NA	NA	NA	NA	T	T	T	T	T	T	T	T	T	T	T	T	T	T	T	T	T	T	T	T	T	N	T	T	T	T	T	T	T	T	T	T	T	T	T	T	T	T	T
105444737_G_C_35	A/T	4	3198	+	NA	NA	NA	NA	NA	NA	N	N	N	N	N	N	N	N	A	N	T	N	N	N	N	N	N	N	A	T	N	N	N	N	N	N	A	N	N	A	N	N	N	N	N	N	A	N	N
107079868_G_A_40	T/A	4	3254	+	NA	NA	NA	NA	NA	NA	T	T	A	A	T	T	T	T	T	T	T	T	T	T	T	T	T	T	T	T	T	T	T	T	T	T	T	T	T	T	T	T	T	T	T	T	T	T	T
103126621_A_G_37	T/A	4	3313	+	NA	NA	NA	NA	NA	NA	T	N	T	T	N	T	T	N	T	N	N	N	N	N	T	A	T	N	A	T	T	T	A	T	N	N	N	N	N	N	N	N	N	N	N	N	N	N	T
105156137_G_A_5	T/A	4	3780	+	NA	NA	NA	NA	NA	NA	T	T	T	T	T	T	A	T	T	T	T	T	A	N	T	A	T	T	T	T	T	T	A	T	A	T	T	T	A	T	T	T	T	T	T	A	T	T	T
105922280_C_T_62	A/T	4	3863	+	NA	NA	NA	NA	NA	NA	A	A	A	A	A	A	A	A	A	A	A	A	A	A	A	A	A	A	A	A	A	A	A	A	A	A	A	A	A	A	A	A	A	A	A	A	A	A	A
105922280_G_T_33	T/A	4	3863	+	NA	NA	NA	NA	NA	NA	N	N	N	N	N	N	N	N	A	A	A	N	N	N	N	N	N	N	N	N	A	N	N	N	N	N	N	N	N	N	N	N	N	N	N	N	N	N	N
106891718_C_G_16	A/T	4	4025	+	NA	NA	NA	NA	NA	NA	A	A	N	A	A	T	T	T	A	A	A	T	T	N	T	T	A	A	T	T	T	T	N	T	N	T	T	A	T	A	T	T	T	T	A	T	N	T	T
105674960_T_C_18	T/A	4	4058	+	NA	NA	NA	NA	NA	NA	A	A	T	A	A	T	T	A	T	A	T	T	T	T	T	A	T	T	T	T	T	N	N	N	A	T	T	T	T	A	A	T	T	T	T	T	T	T	T
104598815_C_A_18	T/A	4	4211	+	NA	NA	NA	NA	NA	NA	T	T	T	T	T	T	T	T	T	T	T	T	T	T	T	T	T	T	T	T	T	T	T	T	T	T	T	T	T	T	T	T	T	T	T	T	T	T	T
106203494_G_A_32	A/T	4	4248	+	NA	NA	NA	NA	NA	NA	A	T	T	A	T	A	A	A	T	T	T	A	A	A	A	A	T	T	A	A	N	A	N	A	A	A	A	T	A	A	A	A	A	A	A	A	A	A	A
104912292_A_G_55	A/T	4	4595	+	NA	NA	NA	NA	NA	NA	A	T	T	T	T	A	A	A	T	T	T	A	A	A	A	N	T	T	N	A	N	A	A	A	A	N	A	T	A	T	A	A	A	A	A	A	A	A	A
106495958_G_A_10	A/T	4	4796	+	NA	NA	NA	NA	NA	NA	A	A	A	A	A	A	A	A	A	A	A	A	A	T	A	A	A	A	A	T	A	A	A	T	A	T	T	A	A	A	A	A	A	A	T	A	T	A	A
105571524_C_G_12	T/A	4	5526	+	NA	NA	NA	NA	NA	NA	T	T	T	T	T	N	N	N	T	T	T	N	N	T	N	N	T	T	N	N	N	N	T	N	T	N	N	T	N	T	T	N	N	N	T	N	T	N	N
105602048_G_A_23	T/A	4	5555	+	NA	NA	NA	NA	NA	NA	T	N	A	T	T	T	T	T	T	T	T	T	T	N	T	T	T	T	T	T	T	T	T	T	T	T	T	T	T	T	T	T	T	T	T	T	T	T	T
102424340_C_T_30	A/T	4	5671	+	NA	NA	NA	NA	NA	NA	A	A	A	A	A	A	A	A	T	N	T	A	A	A	A	A	N	T	A	A	N	A	A	A	A	A	A	T	A	A	A	A	A	A	A	A	A	A	A
105870685_A_G_37	A/T	4	6042	+	NA	NA	NA	NA	NA	NA	A	N	N	A	N	N	A	N	N	N	N	A	T	T	N	A	N	N	A	T	N	T	N	A	T	N	N	N	A	N	N	A	N	A	A	N	T	A	N
104203110_T_C_38	T/A	4	6312	+	NA	NA	NA	NA	NA	NA	T	T	T	T	T	T	T	T	T	T	T	T	T	T	T	T	T	T	N	T	T	N	N	T	T	T	T	T	T	T	T	T	T	T	T	T	T	N	N
106525074_A_G_34	T/A	4	7093	+	NA	NA	NA	NA	NA	NA	N	N	N	N	N	N	N	N	N	N	N	N	A	N	A	N	N	N	N	N	N	N	A	N	N	N	N	N	N	N	N	T	N	T	N	N	T	N	N
102433648_A_G_34	T/A	4	7242	+	NA	NA	NA	NA	NA	NA	T	T	T	T	T	T	T	T	A	T	A	N	T	N	T	T	T	A	N	T	N	T	N	T	T	T	T	A	T	T	T	T	T	T	T	T	T	T	T
105155740_A_G_62	T/A	4	8113	+	NA	NA	NA	NA	NA	NA	T	T	T	N	T	T	T	N	T	T	T	T	T	T	T	A	T	T	T	T	T	A	T	T	T	T	T	T	A	T	A	T	A	T	T	T	T	T	A
107046409_T_C_27	A/T	4	8314	+	NA	NA	NA	NA	NA	NA	T	T	A	A	A	N	N	A	N	N	A	A	N	A	T	T	N	T	N	A	T	A	T	N	N	A	A	N	N	A	N	N	N	A	N	N	A	N	A
101035628_G_C_24	T/A	4	8380	+	NA	NA	NA	NA	NA	NA	T	T	A	T	A	T	T	T	T	T	T	T	T	A	T	T	T	T	T	A	T	A	T	A	T	A	A	T	T	N	T	T	T	T	T	T	A	T	A
104771994_G_A_17	T/A	4	8398	+	NA	NA	NA	NA	NA	NA	A	A	A	A	A	N	A	T	T	T	T	T	T	T	T	A	T	T	T	T	T	A	T	T	A	T	T	T	T	N	A	T	T	T	N	T	T	T	T
107154107_C_T_47	A/T	4	8469	+	NA	NA	NA	NA	NA	NA	A	A	A	N	A	N	N	A	T	N	N	N	N	N	T	A	N	N	N	N	N	A	N	T	A	N	N	N	A	N	A	N	N	N	A	N	N	N	N
105152089_G_A_20	T/A	4	8560	+	NA	NA	NA	NA	NA	NA	T	T	T	T	T	T	T	T	T	T	T	T	T	T	T	T	T	T	T	T	T	T	T	T	T	T	T	T	T	T	T	T	T	T	T	T	T	T	T
106345788_T_C_44	A/T	4	8694	+	NA	NA	NA	NA	NA	NA	A	A	A	A	A	T	A	A	T	T	T	A	A	A	A	A	T	T	A	T	T	T	A	T	A	T	T	T	A	A	A	T	A	T	T	A	A	A	T
104422929_G_A_9	A/T	4	9020	+	NA	NA	NA	NA	NA	NA	A	N	N	N	N	N	N	N	N	A	N	N	A	N	N	N	A	A	T	A	N	N	A	A	T	A	A	N	N	A	N	N	N	N	N	A	N	N	N
106119919_C_T_42	A/T	4	9040	+	NA	NA	NA	NA	NA	NA	T	T	T	T	T	N	A	A	T	A	T	T	A	A	N	A	A	A	T	A	N	A	T	A	T	A	A	T	A	A	A	A	A	A	A	A	A	T	A
104196356_A_C_65	A/T	4	9085	+	NA	NA	NA	NA	NA	NA	A	A	A	A	A	A	N	A	A	A	A	A	A	A	A	A	A	N	A	A	A	A	A	A	A	A	A	A	A	A	A	A	A	A	A	A	A	A	A
105268230_A_T_17	T/A	4	9181	+	NA	NA	NA	NA	NA	NA	N	T	T	T	T	T	T	T	N	A	A	T	T	T	T	T	A	A	T	T	N	T	T	T	T	T	T	A	T	T	T	T	T	T	T	T	T	T	T
105262007_T_A_13	T/A	4	9334	+	NA	NA	NA	NA	NA	NA	A	A	A	A	T	T	T	T	A	A	A	T	T	T	T	N	T	A	T	T	T	T	T	T	T	T	T	A	T	T	T	T	T	T	A	T	T	T	T
105274561_G_T_16	T/A	4	9412	+	NA	NA	NA	NA	NA	NA	T	N	T	N	N	N	N	N	N	A	N	T	N	A	T	N	N	N	N	N	T	N	N	N	N	N	N	N	N	N	N	N	N	N	N	N	N	N	N
106123546_A_G_35	A/T	4	9491	+	NA	NA	NA	NA	NA	NA	A	A	A	A	A	A	A	A	A	A	A	A	A	A	A	A	A	A	A	A	A	A	A	A	A	A	A	A	A	A	A	A	A	A	A	A	A	A	A
105362363_G_A_17	A/T	4	9673	+	NA	NA	NA	NA	NA	NA	N	N	N	N	N	T	N	N	N	A	T	N	N	N	N	N	A	N	T	N	N	N	N	T	N	N	N	N	N	N	N	N	N	N	N	N	N	N	N
103124899_C_T_24	T/A	4	9922	+	NA	NA	NA	NA	NA	NA	A	A	A	A	A	T	T	T	T	T	T	A	A	T	A	T	T	T	A	T	T	T	T	T	A	T	T	T	T	A	T	T	T	T	A	A	T	A	A
105932957_A_G_34	T/A	4	10017	+	NA	NA	NA	NA	NA	NA	N	N	N	N	N	A	A	N	N	N	N	N	N	N	N	N	A	N	A	N	A	T	N	N	N	N	N	N	N	N	N	N	N	N	N	N	N	N	N
106116403_A_G_29	A/T	4	10076	+	NA	NA	NA	NA	NA	NA	A	A	N	A	N	N	N	N	T	N	A	N	N	N	T	N	A	N	A	N	N	N	N	N	A	N	N	N	N	A	N	A	N	N	N	N	N	N	N
106877676_A_G_20	A/T	4	10114	+	NA	NA	NA	NA	NA	NA	A	N	N	A	N	A	A	A	A	A	A	A	A	T	A	A	A	A	A	A	A	T	A	A	A	A	A	A	A	N	A	A	A	A	A	A	T	A	T
106877678_A_G_29	T/A	4	10114	+	NA	NA	NA	NA	NA	NA	T	T	T	T	T	N	N	N	T	T	T	N	N	A	N	N	T	T	N	N	N	A	N	N	N	N	N	T	N	T	N	N	N	N	T	N	A	N	A
106917005_G_A_20	T/A	4	10161	+	NA	NA	NA	NA	NA	NA	N	N	N	A	N	T	N	N	N	N	N	T	N	N	T	N	N	N	T	T	N	N	N	T	N	T	T	N	N	T	N	N	N	N	N	N	N	T	N
105809466_T_C_36	T/A	4	10446	+	NA	NA	NA	NA	NA	NA	T	T	T	T	T	A	T	T	A	A	A	T	T	T	T	T	T	T	T	T	A	T	N	T	T	T	T	A	T	T	T	A	T	A	T	T	T	T	T
107178275_G_A_22	T/A	4	10690	+	NA	NA	NA	NA	NA	NA	A	T	T	T	T	T	T	T	A	A	A	T	T	T	T	T	T	A	T	T	T	T	N	T	T	T	T	A	N	N	T	T	T	T	T	T	T	T	T
107178275_G_T_47	T/A	4	10690	+	NA	NA	NA	NA	NA	NA	A	T	T	T	T	T	T	T	A	A	A	T	T	T	T	T	T	A	T	T	T	T	N	N	T	T	T	A	T	T	T	T	T	T	T	T	T	T	T
106115614_C_G_20	T/A	4	11167	+	NA	NA	NA	NA	NA	NA	A	A	T	A	T	T	T	T	T	T	T	T	T	T	T	T	T	T	T	T	T	T	T	T	T	T	T	T	T	T	T	T	T	T	T	T	T	T	T
106605760_T_C_43	T/A	4	11256	+	NA	NA	NA	NA	NA	NA	N	N	N	A	A	N	N	N	T	N	T	N	N	T	N	N	A	T	N	T	T	N	T	T	N	T	T	T	N	N	N	N	T	N	N	N	T	N	N
105973279_C_G_44	A/T	4	11527	+	NA	NA	NA	NA	NA	NA	N	N	A	N	A	N	N	N	N	N	N	N	N	N	N	N	N	A	N	N	N	N	N	T	T	N	N	N	N	N	N	N	N	N	N	N	N	N	N
107044167_T_C_49	A/T	4	11796	+	NA	NA	NA	NA	NA	NA	N	N	N	N	A	N	N	N	N	N	N	N	N	A	N	T	A	A	A	N	N	N	N	N	N	N	N	N	N	A	N	N	N	N	N	N	N	T	N
105157092_A_T_20	A/T	4	12072	+	NA	NA	NA	NA	NA	NA	A	T	A	T	T	A	T	A	A	A	A	A	T	T	A	A	A	A	A	A	A	T	T	A	T	A	A	A	T	A	T	A	T	A	A	T	A	A	A
104774098_T_C_8	A/T	4	12122	+	NA	NA	NA	NA	NA	NA	N	T	N	N	A	N	A	N	N	A	N	A	N	A	N	N	A	N	A	N	N	N	N	A	N	N	A	N	N	A	N	N	N	N	N	N	N	N	N
104912678_A_G_53	A/T	4	12163	+	NA	NA	NA	NA	NA	NA	N	N	N	N	A	N	A	N	N	A	N	N	N	N	T	N	A	A	N	N	N	N	N	A	N	N	N	N	N	N	N	N	N	N	N	N	N	N	N
103128364_G_A_59	A/T	4	12301	+	NA	NA	NA	NA	NA	NA	A	A	A	A	A	A	A	A	A	N	A	A	A	T	A	A	A	A	A	T	A	A	A	N	A	T	T	A	A	A	A	A	A	A	T	A	T	A	A
104769797_G_A_16	T/A	4	12358	+	NA	NA	NA	NA	NA	NA	N	N	N	T	T	N	A	N	T	N	T	T	T	T	N	N	N	A	N	T	N	T	A	A	N	N	T	N	N	N	N	N	N	N	N	T	N	A	N
104601703_A_G_29	A/T	4	12412	+	NA	NA	NA	NA	NA	NA	N	T	N	T	T	N	T	A	A	N	T	N	N	N	A	T	T	N	N	N	N	N	N	N	N	N	N	N	N	N	N	N	N	N	N	N	N	N	N
106988553_C_G_21	T/A	4	12685	+	NA	NA	NA	NA	NA	NA	N	N	T	N	T	N	T	N	T	T	T	T	N	N	T	N	N	N	N	T	T	N	N	T	N	N	T	N	T	N	N	N	N	N	N	N	N	N	N
105807370_A_T_37	A/T	4	12780	+	NA	NA	NA	NA	NA	NA	A	A	A	N	A	T	T	T	A	T	A	T	T	N	T	T	T	A	T	T	T	T	A	T	A	T	T	A	T	A	T	T	T	T	A	T	A	T	T
103125772_G_A_58	T/A	4	12896	+	NA	NA	NA	NA	NA	NA	T	T	T	T	T	T	T	T	T	T	T	N	T	T	T	T	A	T	N	T	T	T	T	T	T	T	T	T	T	A	T	T	T	T	T	T	T	T	T
107057291_T_C_51	A/T	4	13842	+	NA	NA	NA	NA	NA	NA	A	A	A	N	A	A	A	A	N	N	A	A	A	N	A	A	A	A	A	A	N	A	N	A	A	A	A	N	A	A	A	A	N	A	A	A	N	A	A
103785347_T_G_56	A/T	4	13848	+	NA	NA	NA	NA	NA	NA	A	A	N	A	N	A	A	A	T	A	T	A	N	A	A	N	A	T	A	A	T	A	A	A	N	A	A	T	A	A	N	A	A	A	A	N	A	A	A
105444813_C_T_38	A/T	4	13879	+	NA	NA	NA	NA	NA	NA	A	A	T	A	A	A	A	A	A	N	A	A	A	N	A	T	N	A	N	A	A	T	T	A	T	A	A	A	A	A	T	A	A	A	T	A	T	A	A
102428056_G_C_50	T/A	4	14314	+	NA	NA	NA	NA	NA	NA	T	T	T	T	T	N	T	T	A	T	A	T	A	T	T	T	T	A	T	T	N	N	N	T	T	T	T	A	T	T	T	T	A	T	T	A	T	T	A
104416231_G_C_18	A/T	4	14329	+	NA	NA	NA	NA	NA	NA	A	A	N	N	N	N	N	A	A	A	T	A	A	A	A	A	A	A	A	T	A	A	N	N	A	N	A	A	N	N	A	N	A	A	N	N	N	N	N
101043972_T_C_18	T/A	4	14655	+	NA	NA	NA	NA	NA	NA	T	T	T	T	T	T	T	T	T	T	T	T	T	T	T	T	T	T	T	T	T	T	T	T	T	T	T	T	T	T	T	T	T	T	T	T	T	T	T
105360556_T_C_39	A/T	4	14890	+	NA	NA	NA	NA	NA	NA	N	N	N	A	A	N	N	N	N	N	A	T	N	T	N	N	N	N	N	N	N	N	N	A	N	N	N	N	N	N	N	N	N	N	N	N	N	N	N
103936878_G_A_39	T/A	4	15121	+	NA	NA	NA	NA	NA	NA	T	T	T	T	T	T	T	T	T	T	T	T	T	T	T	T	T	T	T	T	T	T	T	T	T	T	T	T	T	T	T	T	T	T	T	T	T	T	T
103921637_G_T_68	A/T	4	15151	+	NA	NA	NA	NA	NA	NA	A	A	A	T	A	A	A	A	N	A	A	A	A	A	A	A	N	A	A	A	A	A	A	A	A	A	A	A	A	A	A	A	A	A	A	A	A	A	A
106235895_G_A_37	T/A	4	15160	+	NA	NA	NA	NA	NA	NA	T	T	T	T	T	T	T	T	A	T	A	T	T	T	T	T	A	N	T	T	T	T	T	T	T	T	T	A	T	T	T	T	T	T	T	T	T	T	T
105981921_C_G_58	T/A	4	15308	+	NA	NA	NA	NA	NA	NA	T	T	T	T	T	N	T	T	A	A	A	T	T	T	T	T	A	A	T	N	A	N	T	N	T	N	N	A	T	T	T	N	T	N	N	T	T	T	N
103929522_T_G_9	A/T	4	15381	+	NA	NA	NA	NA	NA	NA	A	A	A	A	A	A	A	A	A	A	A	A	N	A	A	A	N	A	A	A	A	A	A	A	A	A	A	A	A	A	A	A	A	A	A	N	A	A	A
106440270_A_G_61	A/T	4	15415	+	NA	NA	NA	NA	NA	NA	N	N	N	N	N	A	A	A	N	A	N	A	A	A	A	A	T	N	A	A	N	A	A	A	A	A	A	N	A	N	A	A	A	A	A	A	A	A	A
103923514_G_C_62	T/A	4	15588	+	NA	NA	NA	NA	NA	NA	T	N	T	T	T	A	A	T	T	T	T	A	T	T	A	T	A	T	A	T	N	T	A	T	T	T	T	T	T	T	T	T	T	T	T	T	T	A	T
106604187_C_G_16	T/A	4	15716	+	NA	NA	NA	NA	NA	NA	N	N	N	T	T	N	A	A	N	T	N	A	N	N	N	N	N	N	N	T	T	A	T	T	N	N	N	N	N	N	N	N	N	N	A	N	N	N	N
105258815_C_T_59	A/T	4	16027	+	NA	NA	NA	NA	NA	NA	T	T	T	A	A	A	A	A	T	T	T	A	A	A	A	A	T	N	N	A	A	A	A	A	A	A	A	N	A	N	A	A	A	A	A	A	A	A	A
106028399_C_G_28	T/A	4	16244	+	NA	NA	NA	NA	NA	NA	T	T	T	T	T	T	T	T	A	T	A	N	T	T	T	T	N	A	T	T	T	T	T	N	T	T	T	A	T	T	T	T	T	T	T	T	T	T	T
104199160_T_G_47	T/A	4	16326	+	NA	NA	NA	NA	NA	NA	T	T	T	N	T	T	T	T	T	A	T	T	T	T	T	T	A	T	T	T	T	T	T	T	T	T	T	T	T	N	T	T	T	T	T	T	T	T	T
105150721_T_C_64	A/T	4	16360	+	NA	NA	NA	NA	NA	NA	A	A	A	N	N	A	A	A	A	A	A	A	T	T	A	A	A	A	A	T	A	A	T	T	A	T	T	N	A	A	A	A	A	A	T	T	T	A	A
104907220_A_G_20	A/T	4	16386	+	NA	NA	NA	NA	NA	NA	T	A	A	A	A	A	A	A	A	A	A	A	A	A	A	A	A	A	A	A	A	A	A	A	A	A	A	A	A	A	A	A	A	A	T	A	A	A	A
105360848_C_A_41	T/A	4	16438	+	NA	NA	NA	NA	NA	NA	N	N	N	T	T	N	N	N	A	N	N	N	A	N	T	N	N	A	N	N	N	N	A	N	N	N	N	N	N	N	N	N	N	N	N	N	N	A	N
105446042_C_G_61	T/A	4	16438	+	NA	NA	NA	NA	NA	NA	N	N	N	N	T	N	T	N	N	N	N	N	A	T	A	N	N	N	N	N	N	T	N	N	N	N	N	N	N	N	N	N	N	N	N	N	N	N	N
106770147_C_T_5	A/T	4	16769	+	NA	NA	NA	NA	NA	NA	N	A	N	N	N	N	A	A	N	N	N	N	T	A	N	A	T	A	N	N	N	N	T	A	N	N	A	N	N	N	N	N	N	T	N	N	A	N	N
106953524_G_A_13	T/A	4	17221	+	NA	NA	NA	NA	NA	NA	T	T	N	N	N	N	N	N	T	T	T	A	A	N	N	A	T	N	N	A	N	N	N	A	A	A	A	T	N	N	N	N	N	N	N	A	N	N	N
102423855_G_A_25	A/T	4	17326	+	NA	NA	NA	NA	NA	NA	A	A	A	A	A	A	A	A	T	A	T	A	T	A	A	A	A	T	A	A	T	A	T	N	A	A	A	T	A	A	A	A	T	A	A	T	A	A	T
105160247_G_A_13	A/T	4	18234	+	NA	NA	NA	NA	NA	NA	A	T	T	T	T	A	A	A	A	T	A	A	A	A	A	A	T	T	A	A	A	A	T	A	A	A	A	A	A	T	A	A	A	A	A	A	A	A	A
106438473_T_C_19	A/T	4	18667	+	NA	NA	NA	NA	NA	NA	A	A	A	A	A	N	N	N	A	A	A	A	A	A	T	T	N	A	N	T	T	T	N	N	N	N	N	A	T	A	N	N	N	N	N	T	N	T	N
106383568_G_A_17	A/T	4	18693	+	NA	NA	NA	NA	NA	NA	A	A	A	A	A	A	A	A	T	A	T	A	A	A	A	A	A	T	A	A	N	A	A	A	A	A	A	T	A	N	A	A	A	A	A	A	A	A	A
106494900_C_T_40	T/A	4	19019	+	NA	NA	NA	NA	NA	NA	A	A	A	T	A	T	T	T	A	T	N	T	T	T	T	T	T	A	T	T	T	T	T	T	T	T	T	A	T	A	T	T	T	T	A	T	T	T	T
106782674_C_T_58	T/A	4	19310	+	NA	NA	NA	NA	NA	NA	T	T	T	T	T	A	T	N	A	A	N	T	T	T	T	T	A	A	T	A	A	A	N	A	T	A	A	A	T	T	T	A	T	N	A	T	T	T	A
104608939_T_C_65	A/T	4	19411	+	NA	NA	NA	NA	NA	NA	N	N	N	A	A	N	N	A	A	N	T	N	A	A	A	N	N	N	N	N	N	N	N	A	N	N	N	N	N	N	N	T	N	N	N	N	N	N	N
103125116_C_T_41	A/T	4	20092	+	NA	NA	NA	NA	NA	NA	A	A	A	A	A	A	A	A	A	A	A	A	A	A	A	A	A	A	A	A	A	A	A	A	A	A	A	A	A	A	A	A	A	A	A	A	A	A	A
104905297_A_G_60	T/A	4	20213	+	NA	NA	NA	NA	NA	NA	A	A	A	T	T	T	T	A	N	T	N	T	T	T	T	A	N	A	T	T	T	A	T	T	A	T	T	N	T	T	T	T	T	T	T	T	T	T	T
105446998_T_C_6	A/T	4	20429	+	NA	NA	NA	NA	NA	NA	N	N	N	N	N	N	N	N	N	A	A	N	N	N	N	N	A	A	T	N	N	N	A	N	N	N	N	A	N	A	N	N	N	N	N	N	N	N	N
103133135_G_C_59	T/A	4	20597	+	NA	NA	NA	NA	NA	NA	T	T	T	T	T	A	A	T	N	A	T	T	T	T	T	T	A	T	T	T	N	T	N	T	T	T	T	T	N	A	T	A	T	A	T	T	T	T	T
105356722_C_T_66	T/A	4	20717	+	NA	NA	NA	NA	NA	NA	T	T	T	T	T	T	T	T	A	A	A	T	T	T	T	T	A	A	T	T	N	T	N	T	T	T	T	A	T	T	T	T	T	T	T	T	T	T	T
105863306_G_A_38	T/A	4	20826	+	NA	NA	NA	NA	NA	NA	N	N	N	T	T	T	T	N	N	T	N	N	T	N	T	N	N	T	N	T	N	N	N	T	N	N	T	N	N	T	N	N	N	N	T	T	T	N	N
106707572_T_A_43	T/A	4	20944	+	NA	NA	NA	NA	NA	NA	N	N	N	T	N	N	N	N	N	N	N	N	N	T	N	N	A	A	N	A	T	N	A	N	N	N	N	N	N	N	N	N	N	N	N	N	N	N	N
102429614_C_G_34	A/T	4	20953	+	NA	NA	NA	NA	NA	NA	A	N	T	A	T	A	A	A	A	A	A	A	A	A	A	A	A	A	A	A	A	A	A	A	A	A	A	A	A	A	A	A	A	A	A	A	A	A	A
106214883_C_A_12	T/A	4	20999	+	NA	NA	NA	NA	NA	NA	N	A	N	N	T	N	N	N	T	T	T	N	N	N	N	N	T	T	N	N	T	N	N	N	N	N	N	T	N	T	N	N	N	N	N	N	N	N	N
106236071_C_A_45	T/A	4	21241	+	NA	NA	NA	NA	NA	NA	N	A	A	N	N	N	T	N	T	N	N	A	N	N	A	N	T	T	A	T	T	N	N	T	N	N	N	N	N	N	T	N	N	N	N	N	N	A	N
105686230_C_T_47	T/A	4	21295	+	NA	NA	NA	NA	NA	NA	A	A	T	T	A	A	A	A	T	T	T	N	T	T	A	A	T	T	A	T	A	A	T	T	A	T	T	T	A	T	T	A	T	A	T	T	T	A	A
106347609_T_C_19	T/A	4	21393	+	NA	NA	NA	NA	NA	NA	A	A	A	A	A	T	T	T	T	T	T	A	T	T	A	T	T	T	A	T	T	T	T	T	A	T	T	T	T	A	T	T	T	T	A	T	T	A	T
104765564_T_G_6	A/T	4	22079	+	NA	NA	NA	NA	NA	NA	N	N	N	N	N	N	A	A	A	N	N	N	A	A	A	T	A	N	N	N	A	N	N	A	N	N	T	N	A	N	N	N	A	N	A	A	N	N	N
105314287_A_C_5	T/A	4	22579	+	NA	NA	NA	NA	NA	NA	T	N	N	N	A	N	N	N	T	N	N	N	N	T	N	A	N	N	N	N	N	N	A	A	N	N	N	N	N	N	N	N	N	N	N	N	N	N	N
106158534_A_G_13	T/A	4	22679	+	NA	NA	NA	NA	NA	NA	T	T	T	T	T	T	A	A	T	T	T	A	A	A	A	A	T	T	A	T	T	T	A	T	A	T	T	T	A	T	A	T	A	T	T	A	A	A	T
102428199_T_G_42	A/T	4	22696	+	NA	NA	NA	NA	NA	NA	A	T	A	A	A	A	A	A	A	A	A	A	T	A	A	A	A	A	A	A	A	A	A	A	A	A	A	A	A	A	A	A	T	A	A	T	A	A	A
106311832_G_C_40	A/T	4	23657	+	NA	NA	NA	NA	NA	NA	A	A	A	A	A	A	A	T	A	A	A	A	T	A	N	T	A	A	A	A	A	T	T	A	T	A	A	A	A	A	T	A	T	N	T	T	A	A	A
104761063_G_A_36	A/T	4	23995	+	NA	NA	NA	NA	NA	NA	A	A	T	A	T	T	T	A	T	T	T	A	A	A	A	A	T	T	N	A	T	A	A	A	A	A	A	T	A	T	A	T	A	T	A	A	A	A	A
104410045_T_C_31	T/A	4	24206	+	NA	NA	NA	NA	NA	NA	T	T	T	T	T	A	T	A	A	A	A	T	T	T	T	T	A	A	T	A	A	A	N	A	T	A	A	A	T	T	A	A	A	A	A	T	T	T	A
106375879_A_T_9	T/A	4	25062	+	NA	NA	NA	NA	NA	NA	T	A	A	T	A	T	A	A	T	T	T	T	A	T	T	A	T	A	T	A	T	T	A	A	A	A	A	T	A	T	A	T	A	T	T	A	T	T	T
106375879_T_A_31	T/A	4	25062	+	NA	NA	NA	NA	NA	NA	A	N	T	N	T	N	T	T	N	N	N	N	T	N	N	T	N	T	N	T	N	A	T	T	T	T	T	N	T	N	T	N	T	N	N	T	N	N	N
106375882_G_C_49	A/T	4	25062	+	NA	NA	NA	NA	NA	NA	T	T	A	A	A	A	A	A	A	A	A	A	A	A	A	A	A	A	A	A	A	N	A	A	A	A	A	A	A	A	A	A	A	A	A	A	A	A	A
106185463_C_G_11	A/T	4	25349	+	NA	NA	NA	NA	NA	NA	A	A	A	A	A	T	T	T	N	A	T	T	T	A	T	A	A	A	T	T	N	A	A	T	A	T	T	A	T	A	A	T	T	T	A	T	A	T	T
103120604_G_A_16	T/A	4	25683	+	NA	NA	NA	NA	NA	NA	T	T	T	T	T	T	T	A	T	A	T	T	T	A	T	A	T	T	T	A	T	A	A	A	A	A	A	T	T	T	N	T	A	T	A	T	A	T	T
104423574_A_T_50	T/A	4	25719	+	NA	NA	NA	NA	NA	NA	N	N	T	N	N	N	N	N	N	N	T	N	T	N	N	N	N	T	T	N	T	T	N	N	N	N	N	N	N	N	N	N	N	T	N	N	T	N	N
105673791_T_G_13	A/T	4	26690	+	NA	NA	NA	NA	NA	NA	N	T	N	N	A	N	A	N	N	N	T	T	N	N	N	N	N	A	N	N	N	T	N	T	T	N	N	N	N	N	N	N	N	N	N	N	N	N	T
105673793_C_A_25	A/T	4	26690	+	NA	NA	NA	NA	NA	NA	N	N	A	N	T	N	T	A	A	A	N	A	N	A	N	N	N	T	N	N	N	N	N	N	N	N	N	N	N	N	N	N	N	N	N	N	N	N	N
101032452_A_G_5	T/A	4	26846	+	NA	NA	NA	NA	NA	NA	A	T	T	T	A	T	T	T	T	N	N	T	T	A	T	A	N	T	N	T	T	A	T	T	A	T	T	T	T	N	A	T	T	T	A	T	A	T	T
106045414_T_G_38	T/A	4	27266	+	NA	NA	NA	NA	NA	NA	N	T	T	A	N	T	T	T	A	A	A	T	T	T	N	T	A	A	T	T	T	T	T	T	A	T	T	A	T	A	T	T	T	T	T	T	T	T	T
106027874_G_C_68	T/A	4	27292	+	NA	NA	NA	NA	NA	NA	T	N	N	A	A	T	T	T	T	N	T	T	T	T	T	T	A	A	T	T	T	T	A	T	T	T	T	T	T	A	T	T	T	T	T	T	T	T	T
103585957_C_T_9	A/T	4	28206	+	NA	NA	NA	NA	NA	NA	T	N	A	T	N	A	A	N	A	A	A	A	A	T	A	T	A	A	A	N	A	T	T	T	T	T	N	A	T	A	T	A	T	A	T	A	T	A	T
103129747_G_A_52	T/A	4	28372	+	NA	NA	NA	NA	NA	NA	A	A	T	A	T	T	T	T	T	T	T	T	T	T	T	T	T	T	T	T	T	T	T	T	T	T	T	T	T	T	T	T	T	T	T	T	T	T	T
107178285_G_A_51	A/T	4	28519	+	NA	NA	NA	NA	NA	NA	A	N	N	N	N	N	T	N	A	A	A	N	N	N	T	N	N	A	N	N	N	N	N	N	N	N	N	A	N	N	N	N	N	N	N	N	N	N	N
104192819_T_A_35	A/T	4	28582	+	NA	NA	NA	NA	NA	NA	A	A	A	A	A	A	A	A	T	A	T	A	A	A	A	A	A	T	A	A	N	A	A	A	A	A	A	T	A	A	A	A	A	A	A	A	A	A	A
106314007_A_G_17	A/T	4	28640	+	NA	NA	NA	NA	NA	NA	N	N	N	N	N	T	N	N	N	N	N	N	N	N	A	A	N	N	N	N	N	N	T	N	N	N	N	N	N	N	N	N	N	N	N	N	N	N	N
105150832_C_T_42	T/A	4	29136	+	NA	NA	NA	NA	NA	NA	N	T	T	T	T	N	N	T	N	T	N	N	N	N	A	T	A	N	T	T	T	T	T	T	N	T	T	N	N	N	T	T	N	T	T	T	N	T	T
106936984_T_C_17	T/A	4	29323	+	NA	NA	NA	NA	NA	NA	N	T	N	N	N	N	T	N	N	T	T	N	N	N	N	T	T	T	T	T	T	T	N	T	N	N	T	T	A	N	N	N	N	N	T	N	T	T	N
106816334_T_C_27	A/T	4	29979	+	NA	NA	NA	NA	NA	NA	N	A	N	T	T	A	N	A	A	N	A	N	A	T	A	A	N	A	A	N	N	A	A	A	A	N	T	N	N	A	N	A	N	N	N	N	N	N	N
106952334_A_G_48	T/A	4	30340	+	NA	NA	NA	NA	NA	NA	T	T	T	T	T	A	T	T	A	A	A	T	T	T	T	T	A	A	T	A	A	A	T	A	T	A	A	A	T	T	T	A	T	A	A	T	T	T	A
104411900_A_G_14	A/T	4	30423	+	NA	NA	NA	NA	NA	NA	N	N	N	T	N	T	A	N	N	N	N	N	T	A	N	N	A	N	A	N	N	A	N	N	N	N	N	N	N	N	N	T	T	N	N	N	N	N	N
104194171_T_A_55	A/T	4	30661	+	NA	NA	NA	NA	NA	NA	T	A	A	N	A	A	A	A	A	A	A	N	A	A	A	A	T	A	A	A	A	A	A	A	A	A	A	A	A	T	A	A	A	A	A	A	A	A	A
104201028_A_T_28	T/A	4	30684	+	NA	NA	NA	NA	NA	NA	T	T	T	T	A	T	T	T	T	A	T	T	T	T	T	T	A	T	T	N	T	T	T	T	A	T	T	T	T	T	T	T	T	T	T	T	T	T	T
103129997_A_C_10	T/A	4	31359	+	NA	NA	NA	NA	NA	NA	A	A	A	A	T	T	T	T	A	A	A	T	T	A	T	T	T	A	T	A	T	T	A	A	T	A	A	A	T	T	N	T	A	T	A	T	A	T	T
104608602_C_G_38	A/T	4	31693	+	NA	NA	NA	NA	NA	NA	N	A	A	A	T	A	A	N	A	T	A	A	A	A	A	A	T	T	A	A	A	A	A	A	A	A	A	A	A	T	A	A	A	A	A	A	A	A	A
106345372_T_C_29	T/A	4	31706	+	NA	NA	NA	NA	NA	NA	T	T	T	T	T	T	T	T	T	T	T	T	T	T	T	T	T	T	T	T	T	T	T	T	T	T	T	T	T	T	T	T	T	T	T	T	T	T	T
105363091_G_A_58	T/A	4	31886	+	NA	NA	NA	NA	NA	NA	N	N	N	N	N	N	T	T	N	N	N	N	T	T	N	T	N	A	N	N	N	T	N	N	T	N	N	N	N	N	T	N	T	N	N	T	T	N	T
104610642_A_T_29	T/A	4	32312	+	NA	NA	NA	NA	NA	NA	T	T	T	T	T	A	A	N	T	A	T	A	A	T	A	T	A	T	A	A	A	T	T	A	A	A	A	T	A	T	T	A	T	A	A	A	T	A	A
102426907_A_T_38	A/T	4	32398	+	NA	NA	NA	NA	NA	NA	T	A	A	A	A	A	A	T	A	A	A	A	A	A	A	T	A	A	A	A	A	T	A	A	T	A	A	A	T	A	T	A	A	A	A	A	A	A	A
105770501_A_G_5	T/A	4	32428	+	NA	NA	NA	NA	NA	NA	T	T	T	N	T	A	A	A	T	T	T	T	A	T	T	A	T	T	T	A	T	T	A	A	T	A	A	T	A	A	A	A	A	A	A	A	T	T	A
104914957_C_T_37	A/T	4	32438	+	NA	NA	NA	NA	NA	NA	T	N	A	T	A	A	A	A	A	A	A	A	N	T	A	N	A	A	A	A	A	N	N	A	N	A	A	A	N	A	N	A	A	A	N	N	T	A	A
104924778_C_A_21	A/T	4	32598	+	NA	NA	NA	NA	NA	NA	N	N	A	N	N	N	N	N	T	N	T	N	N	A	N	A	T	T	N	N	T	A	A	N	A	N	N	T	N	N	A	N	T	N	A	N	A	N	N
105262433_G_A_33	A/T	4	32832	+	NA	NA	NA	NA	NA	NA	N	A	A	A	N	N	N	N	N	A	A	A	N	A	N	N	A	A	A	N	T	N	N	N	N	N	N	N	N	N	N	N	N	N	N	N	N	N	A
106891255_T_G_37	T/A	4	32924	+	NA	NA	NA	NA	NA	NA	N	N	N	T	T	N	A	N	T	T	T	N	T	N	A	A	A	A	N	T	N	T	N	T	N	T	T	T	N	N	T	N	T	N	T	T	T	N	A
101038663_C_T_63	T/A	4	33454	+	NA	NA	NA	NA	NA	NA	T	T	T	T	T	A	A	A	T	A	T	A	A	T	A	A	N	T	A	A	A	A	T	A	T	A	A	T	A	T	A	A	A	A	T	A	T	A	A
104766198_A_G_56	T/A	4	33838	+	NA	NA	NA	NA	NA	NA	T	T	T	T	T	T	A	A	A	A	A	T	A	N	T	A	T	T	T	A	N	A	A	A	A	A	A	A	A	T	A	T	A	T	T	A	A	T	A
106235781_G_A_9	T/A	4	33867	+	NA	NA	NA	NA	NA	NA	T	T	T	N	A	A	A	T	T	T	T	A	T	T	A	T	A	T	A	T	N	T	T	T	T	T	T	T	A	T	T	A	T	A	A	T	T	A	A
105151976_G_T_9	A/T	4	33954	+	NA	NA	NA	NA	NA	NA	N	N	N	T	A	T	N	N	A	N	N	A	N	A	A	A	N	T	N	N	N	A	N	T	N	N	N	N	N	N	N	N	N	N	N	N	N	N	N
103924538_A_G_12	T/A	4	34162	+	NA	NA	NA	NA	NA	NA	T	T	T	T	T	T	T	T	T	T	T	T	T	T	T	T	T	T	T	A	T	A	T	A	T	A	A	T	T	T	T	T	T	T	T	T	T	T	T
104758687_G_T_35	T/A	4	34179	+	NA	NA	NA	NA	NA	NA	N	T	T	T	N	N	N	T	N	T	T	N	N	N	T	N	T	T	N	T	N	N	N	T	T	N	N	T	N	T	N	N	N	T	T	N	N	N	N
103935022_A_T_41	T/A	4	34320	+	NA	NA	NA	NA	NA	NA	T	A	T	T	T	T	N	T	A	A	N	T	A	T	T	A	T	T	T	T	N	N	A	T	A	T	T	A	A	T	T	T	T	T	T	A	T	T	T
103935022_G_A_54	A/T	4	34320	+	NA	NA	NA	NA	NA	NA	A	T	A	A	A	A	N	A	T	T	T	A	N	A	A	T	A	A	A	A	N	N	T	A	T	A	A	N	T	A	A	A	A	A	A	T	A	A	A
106238035_C_T_58	A/T	4	35101	+	NA	NA	NA	NA	NA	NA	A	A	A	T	T	A	A	A	A	T	A	A	A	A	A	A	A	A	A	A	A	A	N	A	A	A	A	A	A	N	A	A	A	A	A	A	A	A	A
106238038_C_G_45	A/T	4	35101	+	NA	NA	NA	NA	NA	NA	A	N	N	T	T	A	A	A	N	T	N	A	A	A	A	A	N	N	A	A	A	A	A	A	A	A	A	N	A	N	A	A	A	A	A	A	A	A	A
106553015_G_T_30	A/T	4	35279	+	NA	NA	NA	NA	NA	NA	A	A	A	A	A	A	T	T	T	T	T	A	T	T	A	T	A	T	A	N	T	N	T	N	T	N	N	T	T	A	T	A	T	A	A	T	T	A	T
103137125_G_A_9	A/T	4	35686	+	NA	NA	NA	NA	NA	NA	A	A	A	A	A	A	A	A	A	A	A	A	A	T	A	A	A	A	A	A	A	A	T	A	A	A	A	A	A	A	A	A	A	A	A	A	T	A	A
106656947_A_G_57	T/A	4	35717	+	NA	NA	NA	NA	NA	NA	T	N	N	A	N	N	T	N	N	N	T	N	T	N	N	T	N	N	N	N	N	N	N	N	N	N	N	N	N	N	N	N	N	N	T	N	N	N	N
103933785_C_A_18	A/T	4	36122	+	NA	NA	NA	NA	NA	NA	T	T	T	T	T	A	A	A	A	A	A	T	A	A	T	A	A	A	T	A	A	A	A	A	T	A	A	A	A	T	A	A	A	A	T	A	A	T	A
105950686_T_C_23	A/T	4	36524	+	NA	NA	NA	NA	NA	NA	T	A	A	T	A	A	T	A	A	T	A	A	T	A	A	T	T	T	A	A	A	T	T	A	T	A	A	A	T	T	T	A	A	A	T	T	A	A	A
106578077_T_C_51	A/T	4	36627	+	NA	NA	NA	NA	NA	NA	A	A	A	N	A	T	T	T	A	T	A	T	T	N	T	T	T	A	T	T	T	T	A	T	A	T	T	A	T	A	T	T	T	T	A	T	A	T	T
102427058_G_A_26	T/A	4	36686	+	NA	NA	NA	NA	NA	NA	T	T	T	T	T	T	T	T	T	T	T	T	T	T	T	T	T	T	T	T	T	T	T	T	T	T	T	T	T	T	T	T	T	T	T	T	T	T	T
106409271_C_A_50	T/A	4	37243	+	NA	NA	NA	NA	NA	NA	N	T	N	T	A	N	N	N	N	T	N	N	N	N	N	N	T	T	N	N	N	N	N	N	N	N	N	N	N	N	N	N	N	N	N	N	N	N	N
105676405_G_A_47	T/A	4	37597	+	NA	NA	NA	NA	NA	NA	N	T	T	N	T	T	N	N	N	N	T	T	T	A	T	N	N	N	T	N	N	T	N	N	N	N	N	N	T	N	T	T	T	T	T	T	N	T	N
102442060_T_A_56	A/T	4	38342	+	NA	NA	NA	NA	NA	NA	A	A	A	T	A	T	T	A	A	A	A	T	T	A	T	A	A	A	T	T	T	A	T	T	A	T	T	A	T	A	A	T	A	T	N	T	A	T	T
103937228_G_A_35	A/T	4	38470	+	NA	NA	NA	NA	NA	NA	T	A	A	A	A	A	A	A	A	T	A	A	A	A	A	A	A	A	A	A	A	A	A	A	A	A	A	A	A	A	A	A	A	A	T	A	A	A	A
105864692_T_C_34	A/T	4	38523	+	NA	NA	NA	NA	NA	NA	N	A	A	N	A	N	N	A	A	N	A	A	A	A	N	A	N	A	N	A	N	N	A	A	N	N	N	A	A	N	N	N	N	N	A	N	A	N	N
104191936_A_G_17	T/A	4	38536	+	NA	NA	NA	NA	NA	NA	A	N	T	N	T	T	T	T	T	N	T	T	T	T	T	T	T	T	T	T	T	T	T	T	T	T	T	T	T	T	T	T	T	T	A	T	T	T	T
105156399_C_G_19	A/T	4	38953	+	NA	NA	NA	NA	NA	NA	A	T	A	A	A	A	A	T	A	A	A	T	T	A	T	T	A	A	T	T	A	T	A	T	T	T	T	A	T	A	T	A	T	A	A	T	A	T	A
104614012_G_A_23	T/A	4	40733	+	NA	NA	NA	NA	NA	NA	N	N	N	N	T	A	N	N	N	N	N	T	T	N	A	N	N	A	T	N	N	N	N	N	N	N	N	N	N	N	N	N	N	N	N	N	N	N	N
104420057_T_C_12	A/T	4	41054	+	NA	NA	NA	NA	NA	NA	T	N	A	N	T	A	A	T	N	N	N	N	A	N	T	N	N	A	N	N	A	T	A	N	A	N	N	N	N	N	N	N	N	A	T	N	N	N	A
105685349_G_A_36	T/A	4	41088	+	NA	NA	NA	NA	NA	NA	N	T	T	T	T	A	N	T	T	A	T	N	A	T	N	T	T	T	N	T	N	T	T	T	T	T	T	T	N	T	T	N	N	N	T	A	T	N	N
103934998_C_T_40	T/A	4	41110	+	NA	NA	NA	NA	NA	NA	T	N	N	N	N	N	N	N	N	T	N	N	T	N	N	N	N	N	N	T	T	N	T	N	N	N	N	N	N	T	N	N	N	N	N	N	N	T	N
103132948_C_A_55	T/A	4	41434	+	NA	NA	NA	NA	NA	NA	T	T	T	T	T	N	T	A	N	T	T	T	T	T	T	A	T	T	N	A	T	A	T	N	A	A	A	T	A	T	A	T	T	T	T	T	T	T	T
104914829_T_C_53	A/T	4	41590	+	NA	NA	NA	NA	NA	NA	T	A	T	T	T	T	T	T	A	A	A	A	A	A	N	A	A	A	A	A	T	A	A	A	A	A	A	A	A	N	A	A	N	A	A	A	A	A	A
104768262_C_G_27	A/T	4	41859	+	NA	NA	NA	NA	NA	NA	A	T	A	A	A	A	A	A	T	N	T	A	A	A	A	A	N	T	A	A	N	A	A	A	A	A	N	T	A	N	A	A	A	A	A	N	A	A	A
102425461_G_A_18	A/T	4	42083	+	NA	NA	NA	NA	NA	NA	A	A	A	A	A	A	A	T	A	A	A	A	A	A	A	T	A	A	A	A	A	T	A	N	A	A	A	A	T	A	T	A	T	A	A	A	A	A	T
106521380_C_G_15	A/T	4	42720	+	NA	NA	NA	NA	NA	NA	N	A	A	A	A	T	T	T	A	N	A	T	T	A	T	T	T	A	T	T	T	T	A	T	A	T	T	A	T	A	T	T	T	T	A	T	A	T	T
105684433_A_T_61	T/A	4	42786	+	NA	NA	NA	NA	NA	NA	T	T	T	T	T	N	N	N	T	A	T	N	N	T	N	N	A	T	N	N	N	N	T	N	T	N	N	T	N	T	N	N	N	N	T	N	T	N	N
105257004_C_T_21	A/T	4	42905	+	NA	NA	NA	NA	NA	NA	A	A	A	A	A	A	A	A	A	A	A	A	A	A	A	A	A	A	A	A	A	A	N	A	A	A	A	A	A	A	A	A	A	A	A	A	A	A	A
106620387_G_T_32	T/A	4	44157	+	NA	NA	NA	NA	NA	NA	N	N	A	N	N	N	T	T	N	T	N	N	N	T	N	N	N	N	T	N	N	N	N	N	N	N	A	N	N	N	T	T	T	T	T	N	T	N	N
105748355_T_G_34	A/T	4	44223	+	NA	NA	NA	NA	NA	NA	T	T	T	T	T	A	A	T	A	A	A	A	A	A	A	A	A	A	A	A	A	A	A	A	A	A	A	A	A	T	T	A	T	A	A	A	A	A	A
103137438_T_C_20	A/T	4	44358	+	NA	NA	NA	NA	NA	NA	A	T	T	T	T	A	A	A	T	A	T	A	A	A	A	A	T	T	A	A	A	A	A	A	A	A	A	T	A	N	A	A	A	A	T	A	A	A	A
104189899_A_G_44	T/A	4	44799	+	NA	NA	NA	NA	NA	NA	A	T	T	T	T	T	T	T	T	T	T	T	N	T	T	T	T	T	T	T	T	T	T	T	T	T	T	T	T	T	T	T	T	T	T	T	T	T	T
106668298_A_G_66	T/A	4	44841	+	NA	NA	NA	NA	NA	NA	T	N	N	N	T	T	T	T	T	N	T	T	T	T	T	T	T	T	T	T	T	T	T	T	T	T	T	T	T	T	T	T	T	T	A	T	T	T	T
103143707_A_G_16	T/A	4	44911	+	NA	NA	NA	NA	NA	NA	T	T	T	N	N	T	T	A	T	T	T	A	T	T	A	T	T	T	A	T	T	T	T	N	T	T	T	T	T	T	A	T	A	T	A	N	T	N	T
105267983_G_T_44	T/A	4	45307	+	NA	NA	NA	NA	NA	NA	T	T	T	N	T	N	T	N	N	N	T	T	T	N	T	A	N	A	T	N	T	N	N	N	N	N	N	T	N	N	A	T	N	T	N	T	N	T	N
105267984_T_C_43	A/T	4	45307	+	NA	NA	NA	NA	NA	NA	A	A	A	T	A	A	A	T	A	A	A	A	A	T	A	T	A	A	A	T	A	T	T	T	T	T	T	A	T	A	T	A	T	A	T	A	T	A	T
105684540_T_A_41	A/T	4	45585	+	NA	NA	NA	NA	NA	NA	N	N	N	A	N	N	A	N	N	T	A	N	A	N	N	A	N	N	N	N	N	A	N	A	N	N	N	N	N	N	A	N	N	N	A	N	N	N	N
104602976_A_G_66	A/T	4	45648	+	NA	NA	NA	NA	NA	NA	T	T	A	T	A	A	A	T	A	T	A	A	A	A	A	N	A	A	A	A	A	T	A	A	T	A	A	A	A	T	T	A	A	A	A	A	A	A	A
104603434_C_A_58	A/T	4	45771	+	NA	NA	NA	NA	NA	NA	T	T	T	T	T	T	A	T	A	A	A	A	A	T	A	A	A	A	A	A	N	A	A	A	A	A	A	A	A	T	T	T	T	T	T	A	T	A	T
103587038_C_A_22	T/A	4	46050	+	NA	NA	NA	NA	NA	NA	T	T	T	T	T	T	T	T	T	T	T	T	T	T	T	T	T	T	T	T	T	T	T	T	T	T	T	T	N	T	T	T	T	T	T	T	T	T	T
106697678_C_A_41	A/T	4	46520	+	NA	NA	NA	NA	NA	NA	A	A	A	A	A	A	N	A	T	T	T	A	N	A	A	A	T	T	A	A	A	A	A	A	A	A	A	T	A	A	A	A	A	A	A	A	A	N	N
105039148_T_C_17	A/T	4	46834	+	NA	NA	NA	NA	NA	NA	T	T	A	A	A	A	A	A	A	T	A	A	T	A	A	A	T	A	A	A	A	A	T	N	A	A	A	A	A	T	A	A	A	A	A	T	A	A	A
101038499_G_A_18	T/A	4	46950	+	NA	NA	NA	NA	NA	NA	T	T	T	T	T	T	T	T	A	A	A	T	T	T	T	T	A	T	T	T	T	T	N	T	T	T	T	A	T	T	T	T	T	T	T	T	T	T	T
106310945_G_A_50	T/A	4	47003	+	NA	NA	NA	NA	NA	NA	N	N	N	N	T	N	T	T	N	N	T	T	N	T	T	T	N	N	T	N	T	T	N	T	N	T	N	N	T	N	T	N	T	N	N	N	N	N	T
101034428_C_G_55	T/A	4	47106	+	NA	NA	NA	NA	NA	NA	T	T	T	T	T	N	A	T	A	T	A	A	A	T	A	T	T	T	A	A	A	T	T	A	T	A	A	A	A	T	T	A	T	A	T	A	T	N	A
105045427_A_G_18	A/T	4	47129	+	NA	NA	NA	NA	NA	NA	A	A	A	A	A	A	A	A	T	T	T	A	A	A	A	A	N	A	A	A	A	A	A	A	A	A	A	T	A	A	A	A	A	A	A	A	A	A	A
104415572_T_C_42	A/T	4	47372	+	NA	NA	NA	NA	NA	NA	A	N	A	N	A	A	A	A	A	A	A	A	A	A	A	A	A	A	A	A	A	A	A	A	A	A	A	A	A	A	A	A	T	A	A	A	T	A	T
105155100_A_G_17	A/T	4	47443	+	NA	NA	NA	NA	NA	NA	A	A	A	A	A	T	T	T	A	A	A	T	T	A	T	T	A	A	T	T	T	T	A	T	A	T	T	A	T	A	T	T	T	T	A	T	A	T	T
104197739_C_T_52	T/A	4	47520	+	NA	NA	NA	NA	NA	NA	T	T	T	N	T	T	T	T	A	T	A	T	T	T	T	T	T	A	T	T	N	T	T	T	T	T	T	A	T	N	N	T	T	T	T	T	T	T	T
104907022_C_T_48	T/A	4	48001	+	NA	NA	NA	NA	NA	NA	T	N	T	T	T	A	A	A	N	T	A	A	A	T	A	T	T	T	A	N	N	T	T	A	T	A	A	T	A	N	T	A	A	A	T	A	T	A	A
107178274_T_G_21	A/T	4	48314	+	NA	NA	NA	NA	NA	NA	A	N	N	N	N	N	T	N	A	A	A	A	N	N	N	N	A	A	N	N	N	N	N	N	N	N	N	A	N	N	N	N	N	N	N	N	N	N	N
105448444_C_T_45	A/T	4	49075	+	NA	NA	NA	NA	NA	NA	N	N	N	A	A	T	N	N	N	N	N	N	A	T	T	N	N	N	A	N	A	T	A	N	A	N	N	N	T	N	N	N	N	N	N	N	N	N	N
103134584_G_A_41	T/A	4	49528	+	NA	NA	NA	NA	NA	NA	A	A	T	A	T	T	T	T	T	T	T	T	T	T	T	T	T	T	T	T	T	T	T	T	T	T	T	T	T	T	T	T	T	T	T	T	T	T	T
106897325_A_G_27	T/A	4	49689	+	NA	NA	NA	NA	NA	NA	N	T	N	N	T	N	N	N	T	N	T	N	N	T	N	N	N	N	T	N	N	N	T	N	N	N	T	N	N	N	N	N	N	N	N	T	N	N	N
106030372_A_G_9	A/T	4	49938	+	NA	NA	NA	NA	NA	NA	A	A	A	A	A	T	T	T	N	A	N	T	T	A	T	A	A	T	T	T	N	A	A	T	A	T	T	A	T	A	A	T	T	T	A	T	A	T	T
106920048_A_G_7	A/T	4	50039	+	NA	NA	NA	NA	NA	NA	A	A	N	A	N	N	A	N	N	A	N	N	N	T	N	A	A	A	N	N	N	A	A	N	A	N	N	N	N	A	A	N	N	N	A	N	T	N	T
106920048_C_G_17	A/T	4	50039	+	NA	NA	NA	NA	NA	NA	A	A	N	A	N	N	A	N	N	A	N	N	A	N	N	A	A	A	N	N	N	A	A	N	A	N	N	N	N	A	A	N	N	N	A	A	N	N	N
106920051_A_G_46	T/A	4	50039	+	NA	NA	NA	NA	NA	NA	A	A	T	A	T	T	A	T	T	A	T	T	A	T	T	A	A	A	T	T	T	A	A	T	A	T	T	T	N	A	A	T	T	T	A	A	T	T	T
104772377_A_G_28	A/T	4	51179	+	NA	NA	NA	NA	NA	NA	A	A	A	A	A	A	N	A	T	N	T	A	A	A	A	A	A	T	A	N	T	A	A	A	A	A	A	T	A	A	A	A	A	A	A	A	A	A	A
104199623_T_G_22	T/A	4	51379	+	NA	NA	NA	NA	NA	NA	A	N	N	T	N	N	N	T	N	T	N	T	N	N	A	N	N	T	N	N	N	N	N	T	N	N	N	N	N	N	N	N	N	N	N	N	N	N	N
104426739_A_G_64	T/A	4	51846	+	NA	NA	NA	NA	NA	NA	T	T	N	T	N	T	T	T	T	N	T	N	T	T	T	T	N	T	T	T	N	T	T	T	T	T	T	T	T	N	N	N	N	N	T	T	N	T	T
106726345_G_C_38	T/A	4	53040	+	NA	NA	NA	NA	NA	NA	A	T	N	T	N	T	N	A	A	N	A	N	N	A	N	N	T	N	T	A	N	N	N	N	N	N	N	N	T	N	N	T	N	T	N	N	N	T	T
106408813_G_A_48	T/A	4	53288	+	NA	NA	NA	NA	NA	NA	N	N	N	N	N	T	T	T	T	N	T	T	T	T	T	T	N	T	T	T	T	T	T	T	N	T	T	T	T	N	T	T	T	T	T	T	T	T	T
105607629_C_T_22	T/A	4	53391	+	NA	NA	NA	NA	NA	NA	N	N	N	N	T	N	N	N	T	N	N	N	A	A	A	N	N	N	N	N	N	N	N	N	N	N	N	N	N	N	N	N	N	N	N	N	N	N	N
106082788_A_T_43	A/T	4	54140	+	NA	NA	NA	NA	NA	NA	A	A	A	T	T	T	T	A	A	A	A	T	A	A	N	A	N	A	T	A	N	A	A	A	A	A	A	A	T	A	A	T	A	T	T	A	A	T	T
105748383_T_A_51	T/A	4	54834	+	NA	NA	NA	NA	NA	NA	N	T	T	A	N	N	N	N	N	T	N	T	N	T	N	N	N	N	N	T	N	N	N	N	A	N	N	N	N	N	T	N	A	N	N	A	N	N	N
104413271_A_T_24	A/T	4	54981	+	NA	NA	NA	NA	NA	NA	A	A	A	A	A	N	N	A	T	A	T	N	N	A	N	A	A	A	N	N	N	A	A	A	A	N	N	T	N	A	A	N	A	N	A	N	A	N	N
106445352_A_G_8	T/A	4	55637	+	NA	NA	NA	NA	NA	NA	T	T	T	T	T	N	T	T	N	N	N	T	T	T	T	N	N	N	T	N	N	N	T	N	T	N	N	N	T	T	T	N	T	N	N	T	T	T	N
106445353_C_G_14	A/T	4	55637	+	NA	NA	NA	NA	NA	NA	A	A	A	A	A	N	A	A	N	N	N	A	A	A	A	A	A	N	A	N	N	N	A	N	A	N	N	N	A	A	A	N	A	N	N	A	A	A	N
104605324_A_T_52	T/A	4	56803	+	NA	NA	NA	NA	NA	NA	T	T	A	A	A	A	A	T	T	T	T	T	T	A	T	T	T	T	T	T	A	T	A	T	T	T	T	T	T	N	T	A	T	A	A	T	A	T	A
104409944_G_A_20	A/T	4	57970	+	NA	NA	NA	NA	NA	NA	T	T	T	T	T	A	N	N	A	A	A	A	A	A	A	N	T	A	A	A	A	A	N	A	A	A	A	A	N	T	N	A	N	A	A	A	A	A	A
103933259_A_G_18	T/A	4	58326	+	NA	NA	NA	NA	NA	NA	A	T	T	T	T	T	T	N	T	T	N	T	T	T	T	T	A	T	T	T	T	T	T	T	T	T	T	T	T	T	T	T	T	T	T	T	T	T	T
106709985_G_C_9	A/T	4	58421	+	NA	NA	NA	NA	NA	NA	N	N	N	A	N	A	N	N	A	N	N	N	A	A	A	N	T	N	N	A	N	N	N	N	N	A	N	N	N	N	N	N	N	N	N	N	N	N	N
103124827_A_C_64	A/T	4	58563	+	NA	NA	NA	NA	NA	NA	A	A	A	A	A	A	A	A	T	A	T	A	A	A	A	A	N	T	A	A	A	A	A	A	A	A	A	T	A	A	A	A	A	A	A	A	A	A	A
103130401_A_G_41	A/T	4	58629	+	NA	NA	NA	NA	NA	NA	A	A	A	N	A	A	A	A	T	N	T	N	N	A	A	A	A	T	A	N	N	A	N	N	A	A	A	N	A	A	A	A	N	A	A	N	A	A	N
103937721_T_C_7	A/T	4	58678	+	NA	NA	NA	NA	NA	NA	A	A	A	T	A	A	A	A	A	A	A	A	A	A	A	A	A	A	A	A	A	A	A	A	A	A	A	A	A	A	A	A	A	A	A	A	A	A	A
105369476_C_G_50	T/A	4	60082	+	NA	NA	NA	NA	NA	NA	A	T	T	T	T	T	T	T	T	T	T	T	T	T	N	T	T	T	T	T	T	T	T	T	T	T	T	T	T	T	T	T	T	T	T	T	T	T	T
106974004_C_T_6	T/A	4	60180	+	NA	NA	NA	NA	NA	NA	T	T	T	T	T	A	T	T	A	A	A	T	T	T	T	T	A	A	N	A	A	A	T	A	T	N	A	A	N	T	T	A	T	A	A	T	T	T	N
105984648_A_G_57	T/A	4	60434	+	NA	NA	NA	NA	NA	NA	T	N	N	N	N	A	N	N	T	N	T	N	N	N	N	N	N	N	N	N	N	N	N	N	N	N	N	N	N	N	N	N	N	N	N	N	N	N	N
106408515_T_A_7	T/A	4	61596	+	NA	NA	NA	NA	NA	NA	A	T	T	T	T	T	T	T	A	T	A	T	T	N	T	T	T	N	T	T	T	T	T	T	T	T	T	A	T	T	T	T	T	T	T	T	T	T	T
102434544_G_C_23	T/A	4	62839	+	NA	NA	NA	NA	NA	NA	T	T	T	T	T	T	T	A	T	A	T	T	T	A	T	A	A	T	T	A	T	A	A	A	A	A	A	T	A	T	A	T	A	T	A	T	T	T	A
105203931_C_A_64	A/T	4	62964	+	NA	NA	NA	NA	NA	NA	N	A	A	N	N	N	A	A	A	N	A	A	N	N	N	N	A	A	N	N	N	N	N	N	N	N	A	N	N	N	N	N	N	N	N	N	N	N	N
105750566_A_G_51	T/A	4	63722	+	NA	NA	NA	NA	NA	NA	T	T	A	T	T	T	T	T	A	A	A	T	T	T	T	T	A	A	T	T	T	T	N	T	T	T	T	A	T	T	T	T	T	T	T	T	T	T	T
104422168_C_T_20	A/T	4	65940	+	NA	NA	NA	NA	NA	NA	A	A	A	A	A	A	A	A	A	A	A	A	A	A	A	A	A	A	A	A	A	A	A	A	A	A	A	A	A	A	A	A	A	A	A	A	A	A	A
104759937_A_T_5	A/T	4	66185	+	NA	NA	NA	NA	NA	NA	A	A	A	A	A	A	A	A	A	A	A	A	A	A	A	A	A	A	A	A	A	A	A	A	A	A	A	A	A	A	A	A	A	A	A	A	A	A	A
103132271_C_T_8	A/T	4	66496	+	NA	NA	NA	NA	NA	NA	A	A	A	A	A	A	A	A	A	A	A	A	A	A	A	A	A	A	A	A	A	A	A	A	A	A	A	A	A	A	A	A	A	A	A	A	A	A	A
105921552_C_A_55	T/A	4	66976	+	NA	NA	NA	NA	NA	NA	T	N	T	A	A	T	A	T	T	T	T	T	A	A	T	T	N	T	T	T	T	A	A	T	A	T	T	T	A	T	A	T	A	T	A	A	T	T	T
105972041_T_C_39	A/T	4	67882	+	NA	NA	NA	NA	NA	NA	N	A	N	N	A	A	A	A	N	N	A	A	A	A	A	A	N	N	A	N	A	N	A	A	A	N	A	N	A	A	N	N	A	A	A	A	A	N	A
105810333_T_G_22	T/A	4	69284	+	NA	NA	NA	NA	NA	NA	T	N	N	N	N	N	N	N	N	N	N	N	N	N	N	N	N	N	N	N	N	N	N	N	N	N	N	N	N	T	N	N	N	N	N	N	N	N	N
104410558_G_A_28	T/A	4	70110	+	NA	NA	NA	NA	NA	NA	A	T	N	N	N	N	N	A	N	N	N	N	N	T	N	N	N	A	T	N	T	N	A	A	N	N	N	N	N	N	N	N	N	N	N	N	N	T	N
103122745_G_A_45	T/A	4	70634	+	NA	NA	NA	NA	NA	NA	T	T	T	T	T	T	T	T	A	T	A	T	T	T	T	T	T	A	T	T	T	T	T	T	T	T	T	A	T	T	T	T	T	T	T	T	T	T	T
101033779_C_A_24	A/T	4	71700	+	NA	NA	NA	NA	NA	NA	T	A	A	A	A	T	T	T	A	A	A	T	T	N	T	T	A	A	T	A	T	T	A	A	T	A	A	A	T	A	T	T	T	T	T	T	A	T	T
105864590_C_T_9	A/T	4	71702	+	NA	NA	NA	NA	NA	NA	A	A	A	A	A	A	A	A	A	A	A	A	A	A	A	A	A	A	A	A	A	A	A	A	A	A	A	A	A	A	A	A	A	A	A	A	A	A	A
104203812_C_T_8	A/T	4	72243	+	NA	NA	NA	NA	NA	NA	N	A	T	N	N	N	N	N	T	N	T	N	N	N	N	A	N	N	N	N	A	N	T	T	N	N	N	N	N	N	N	N	N	N	N	N	N	N	N
103949510_G_C_53	T/A	4	72268	+	NA	NA	NA	NA	NA	NA	A	A	T	A	T	N	A	A	T	T	T	T	T	A	T	T	T	T	T	T	A	T	T	T	T	T	T	T	T	T	T	A	A	A	T	T	A	T	T
103924183_C_T_43	T/A	4	72941	+	NA	NA	NA	NA	NA	NA	T	A	T	A	A	T	T	T	T	A	T	T	T	T	T	T	T	T	T	T	T	N	T	T	T	T	T	T	T	N	T	T	T	T	T	T	T	T	T
103131968_G_A_28	A/T	4	73532	+	NA	NA	NA	NA	NA	NA	A	A	T	A	T	A	A	A	A	A	A	A	A	T	A	A	A	T	A	A	A	A	A	A	A	A	A	A	A	A	A	A	A	A	A	A	T	A	T
106736231_G_T_49	T/A	4	74521	+	NA	NA	NA	NA	NA	NA	A	A	T	A	T	T	T	T	N	N	N	T	T	T	T	T	T	N	T	T	T	T	T	T	T	T	T	N	T	T	T	T	T	T	T	T	T	T	T
106914225_A_C_67	T/A	4	75107	+	NA	NA	NA	NA	NA	NA	A	T	T	T	T	T	T	A	T	T	T	A	A	T	A	A	T	T	A	A	T	A	T	A	A	A	A	T	A	T	A	T	A	T	T	A	T	A	T
102421874_C_T_61	A/T	4	76713	+	NA	NA	NA	NA	NA	NA	A	A	A	A	A	A	A	A	A	A	A	A	A	A	A	A	A	A	A	A	A	A	A	A	A	A	A	A	A	A	A	A	A	A	A	A	A	A	A
102423916_T_C_50	A/T	4	76896	+	NA	NA	NA	NA	NA	NA	A	A	A	A	A	A	A	A	A	A	A	A	A	A	A	A	A	A	A	A	A	A	A	A	N	A	A	A	A	A	A	A	A	A	A	A	A	A	A
104904981_A_G_23	T/A	4	77101	+	NA	NA	NA	NA	NA	NA	T	T	N	A	N	N	A	N	N	A	N	N	N	T	N	N	T	N	T	T	N	N	N	T	N	N	N	N	N	N	N	N	N	N	N	N	N	N	N
104762450_G_A_42	A/T	4	78206	+	NA	NA	NA	NA	NA	NA	N	T	N	N	N	N	N	N	N	N	N	A	N	N	N	N	N	A	N	N	N	N	T	N	N	N	A	N	N	A	N	N	N	N	N	N	N	N	N
105804432_A_C_14	T/A	4	78469	+	NA	NA	NA	NA	NA	NA	A	N	N	N	T	N	N	N	N	N	N	N	N	T	N	T	N	N	N	T	N	N	T	N	N	N	N	N	N	N	N	N	N	N	N	N	N	N	N
106523404_G_T_53	T/A	4	81784	+	NA	NA	NA	NA	NA	NA	T	T	T	T	T	T	T	T	A	T	A	T	T	T	T	T	A	T	T	T	T	T	T	T	T	T	T	A	T	T	T	T	T	T	T	T	T	T	T
101035617_C_T_28	T/A	4	82316	+	NA	NA	NA	NA	NA	NA	A	A	A	N	A	T	T	T	T	N	T	A	T	T	A	T	T	T	A	T	T	T	T	T	A	T	T	T	T	A	T	T	T	T	A	T	T	A	T
105682510_C_T_44	A/T	4	85141	+	NA	NA	NA	NA	NA	NA	N	N	N	N	A	N	N	N	N	N	N	N	N	N	N	N	N	T	N	N	N	N	N	T	N	N	N	N	N	N	N	N	N	N	A	N	N	N	A
103591268_T_C_66	T/A	4	85842	+	NA	NA	NA	NA	NA	NA	T	T	T	T	T	T	A	A	A	A	A	T	A	A	T	A	T	A	T	T	N	T	A	T	A	T	T	A	N	T	A	T	A	T	T	A	A	T	A
103922261_G_A_37	T/A	4	86853	+	NA	NA	NA	NA	NA	NA	T	T	A	T	T	T	T	T	T	T	T	T	T	T	T	T	A	T	T	T	T	T	A	T	T	T	T	T	T	N	T	T	T	T	T	T	T	T	T
106032558_A_C_26	A/T	4	87700	+	NA	NA	NA	NA	NA	NA	T	A	A	A	A	A	A	A	A	N	A	A	A	A	A	A	A	A	A	A	A	A	A	A	A	A	A	A	A	A	A	A	A	A	N	A	A	A	A
104421831_C_A_37	T/A	4	87800	+	NA	NA	NA	NA	NA	NA	N	N	N	T	A	N	N	N	A	N	T	N	N	T	N	N	N	A	N	N	A	N	N	N	T	N	N	N	N	N	N	N	N	N	N	N	N	N	N
105642471_G_C_22	T/A	4	88209	+	NA	NA	NA	NA	NA	NA	N	N	N	T	N	N	N	T	A	A	N	N	N	A	T	N	T	N	N	N	N	N	N	N	N	N	N	N	N	N	N	N	N	N	N	N	N	T	N
104610429_C_T_20	T/A	4	88768	+	NA	NA	NA	NA	NA	NA	A	T	T	T	T	T	T	T	N	T	N	T	T	T	T	T	A	T	T	T	T	T	T	T	T	T	T	N	T	T	T	T	T	T	T	T	T	T	T
107019629_C_T_26	T/A	4	88834	+	NA	NA	NA	NA	NA	NA	T	T	A	A	A	T	N	N	N	T	A	T	N	T	T	N	T	A	N	T	T	N	T	T	N	T	T	A	N	N	N	T	T	T	N	N	T	T	T
105611314_A_G_24	A/T	4	92455	+	NA	NA	NA	NA	NA	NA	N	N	T	N	N	N	A	N	N	N	N	N	N	N	A	T	A	T	N	N	N	N	T	N	A	N	N	N	N	N	N	N	T	N	N	N	N	N	N
105535219_C_T_68	A/T	4	92589	+	NA	NA	NA	NA	NA	NA	A	A	A	A	A	A	A	A	T	A	T	A	A	A	A	A	A	T	A	A	N	A	A	A	A	A	A	T	A	A	A	A	A	A	A	A	A	A	A
103935752_G_T_30	T/A	4	92716	+	NA	NA	NA	NA	NA	NA	T	N	N	N	N	A	N	N	T	N	A	T	N	N	A	A	T	N	A	N	N	N	N	N	N	N	N	N	N	N	N	N	N	A	N	T	N	N	N
103930051_A_G_24	A/T	4	92839	+	NA	NA	NA	NA	NA	NA	T	A	A	A	A	A	A	A	A	A	A	A	A	A	A	A	A	A	A	A	A	A	A	A	A	A	A	A	A	A	A	A	A	A	A	A	A	A	A
106374317_C_T_12	A/T	4	94477	+	NA	NA	NA	NA	NA	NA	N	N	A	N	N	N	N	N	A	N	A	A	N	N	A	N	A	N	A	N	T	N	N	N	N	N	N	A	N	A	N	N	N	N	N	N	N	A	A
101035618_G_A_8	A/T	4	97990	+	NA	NA	NA	NA	NA	NA	A	A	A	A	A	A	A	A	A	A	A	A	A	A	A	A	A	A	A	A	A	A	A	A	A	A	A	A	A	A	A	A	A	A	A	A	A	A	A
101055691_A_T_21	T/A	4	99648	+	NA	NA	NA	NA	NA	NA	T	A	A	A	A	N	T	T	T	A	T	T	T	T	T	T	A	T	T	T	T	T	T	T	T	T	T	T	T	T	N	T	T	T	T	T	T	T	T
104212782_C_T_52	A/T	4	101286	+	NA	NA	NA	NA	NA	NA	A	A	A	A	A	T	T	T	A	A	A	A	A	A	N	A	A	A	A	A	N	A	A	A	A	A	A	A	A	A	A	A	A	A	A	A	A	A	A
104915637_G_A_7	A/T	4	103653	+	NA	NA	NA	NA	NA	NA	A	T	N	T	A	A	A	T	N	A	A	T	T	T	T	T	A	A	T	T	A	T	T	T	T	T	T	A	T	A	T	A	T	A	T	T	T	T	T
104189818_C_G_12	T/A	4	104182	+	NA	NA	NA	NA	NA	NA	T	T	T	T	T	T	T	A	T	A	T	T	T	T	T	T	T	T	T	T	T	T	A	T	T	T	T	T	T	T	A	T	A	T	T	T	T	T	T
105256066_T_G_45	A/T	4	104252	+	NA	NA	NA	NA	NA	NA	A	N	A	N	T	A	N	N	N	A	N	N	N	N	N	A	T	N	A	N	T	N	N	A	N	N	N	N	N	A	N	N	N	N	T	N	N	N	N
106467929_A_T_10	A/T	4	108209	+	NA	NA	NA	NA	NA	NA	T	N	N	N	A	A	N	N	A	N	A	A	A	N	N	A	A	A	A	N	A	A	N	N	N	N	N	A	A	N	A	A	A	A	A	A	N	A	A
106467929_C_T_48	A/T	4	108209	+	NA	NA	NA	NA	NA	NA	T	T	T	T	A	A	T	T	A	T	A	A	A	T	A	A	A	A	A	T	A	A	T	T	T	T	T	A	A	T	A	A	A	A	A	A	T	A	A
106348731_A_T_12	T/A	4	108957	+	NA	NA	NA	NA	NA	NA	N	N	N	N	T	T	N	T	N	N	T	N	N	N	N	T	N	N	N	N	T	N	N	N	N	N	N	N	N	N	T	N	N	N	N	N	T	N	T
106753805_C_A_60	A/T	4	110556	+	NA	NA	NA	NA	NA	NA	A	A	A	A	A	A	A	A	A	A	A	A	T	A	A	A	N	A	A	A	A	A	A	A	A	A	A	A	A	N	A	A	A	A	T	T	A	A	A
103125597_G_C_42	T/A	4	114779	+	NA	NA	NA	NA	NA	NA	T	T	A	N	A	T	T	T	A	N	A	T	T	A	T	T	A	A	T	T	N	N	A	T	T	T	T	A	T	N	N	T	T	T	A	T	A	T	A
107038493_A_G_15	A/T	4	116731	+	NA	NA	NA	NA	NA	NA	N	A	A	A	T	N	N	N	A	A	A	N	N	A	N	N	T	N	N	N	N	N	N	N	N	N	N	A	N	N	N	N	N	N	A	N	N	N	N
106162709_G_A_59	A/T	4	117015	+	NA	NA	NA	NA	NA	NA	N	T	A	N	N	N	N	N	N	N	N	N	N	N	N	N	N	N	N	N	N	N	N	N	N	N	N	N	N	N	N	N	N	N	N	N	N	N	N
106851204_C_T_7	A/T	4	117145	+	NA	NA	NA	NA	NA	NA	A	A	A	A	A	A	A	A	A	A	A	A	T	A	A	A	A	A	A	A	A	A	A	A	A	A	A	A	A	N	A	A	N	A	T	T	A	A	A
106589378_G_C_38	A/T	4	118599	+	NA	NA	NA	NA	NA	NA	N	N	N	N	A	A	A	N	T	A	N	A	A	N	A	N	A	N	A	A	N	N	N	A	A	A	A	N	A	N	N	A	N	A	N	A	N	A	A
104600076_G_A_29	A/T	4	119495	+	NA	NA	NA	NA	NA	NA	A	T	T	T	T	A	A	A	T	A	T	A	A	A	A	A	A	A	A	A	N	A	A	A	A	A	A	T	A	A	A	A	A	A	A	A	A	A	A
105365341_A_G_15	A/T	4	120035	+	NA	NA	NA	NA	NA	NA	A	A	A	T	A	A	A	T	A	A	A	A	A	T	A	T	A	A	A	T	A	T	T	T	T	T	T	N	T	A	T	A	T	A	T	A	T	A	T
103594782_A_G_32	T/A	4	121181	+	NA	NA	NA	NA	NA	NA	T	A	A	A	A	T	T	T	T	A	T	A	T	T	A	T	A	T	A	T	T	T	N	T	A	T	T	T	T	A	T	T	T	T	A	T	T	A	T
104844013_C_A_22	A/T	4	122650	+	NA	NA	NA	NA	NA	NA	A	A	N	A	A	A	A	A	T	A	T	A	A	A	A	A	A	T	A	A	N	A	A	A	A	A	A	T	A	A	A	A	A	A	A	A	A	N	A
104617513_C_A_50	A/T	4	123321	+	NA	NA	NA	NA	NA	NA	T	T	A	A	A	A	A	T	A	A	A	A	N	A	A	T	A	A	A	T	A	T	N	T	T	T	T	A	A	A	A	A	A	A	A	N	A	A	A
106790976_C_G_8	A/T	4	123627	+	NA	NA	NA	NA	NA	NA	N	N	N	N	A	A	A	N	N	N	N	A	N	T	A	N	N	A	N	N	N	N	N	N	N	N	N	N	A	N	N	A	N	A	A	N	N	A	A
103925259_C_T_43	T/A	4	124932	+	NA	NA	NA	NA	NA	NA	T	T	T	T	T	T	T	T	A	A	N	T	T	T	T	T	A	A	T	T	T	T	T	T	T	T	T	A	T	T	T	T	T	T	T	T	T	T	T
106279137_A_G_7	T/A	4	125271	+	NA	NA	NA	NA	NA	NA	A	T	A	N	N	A	N	T	T	T	N	N	T	T	A	N	T	T	N	A	N	N	T	T	N	N	N	N	N	N	N	N	N	N	N	N	N	N	N
105267212_G_A_6	A/T	4	126163	+	NA	NA	NA	NA	NA	NA	T	A	A	A	A	T	A	A	A	A	A	A	A	A	A	A	A	A	A	A	N	T	A	A	A	A	A	A	A	A	A	T	A	T	T	A	A	A	T
103130904_T_C_37	T/A	4	127303	+	NA	NA	NA	NA	NA	NA	T	T	T	T	T	T	N	T	T	T	T	T	T	T	T	T	A	T	T	T	T	T	T	T	T	T	T	T	T	A	T	T	T	T	T	T	T	T	T
105044731_C_T_36	T/A	4	127455	+	NA	NA	NA	NA	NA	NA	T	T	T	T	T	T	T	T	T	T	T	T	T	T	T	T	T	T	T	T	T	T	T	T	T	T	T	T	T	A	T	T	T	T	T	T	T	T	T
106243055_C_T_36	T/A	4	128213	+	NA	NA	NA	NA	NA	NA	T	T	T	T	T	T	T	T	T	T	T	T	T	T	T	T	T	T	T	T	T	T	T	T	T	T	T	T	T	T	T	T	T	T	T	T	T	T	T
103135999_A_C_57	A/T	4	129500	+	NA	NA	NA	NA	NA	NA	A	A	A	A	A	A	A	A	T	A	T	A	A	A	A	A	A	T	A	A	A	A	A	A	A	A	A	T	A	A	A	A	A	A	A	A	A	A	A
105264212_G_A_61	T/A	4	130878	+	NA	NA	NA	NA	NA	NA	T	N	T	T	T	T	T	T	T	T	T	T	T	T	T	T	A	T	T	T	T	T	T	T	T	T	T	T	T	T	T	T	T	T	T	T	T	T	T
106735923_G_A_54	A/T	4	138257	+	NA	NA	NA	NA	NA	NA	A	A	A	A	A	A	A	A	N	A	N	A	A	A	A	A	A	N	A	A	N	A	A	A	A	A	A	N	A	A	A	A	A	A	A	A	A	A	A
104198221_C_T_15	T/A	4	140612	+	NA	NA	NA	NA	NA	NA	N	N	N	T	N	N	T	N	T	N	T	N	N	T	T	N	N	N	T	N	T	T	N	N	T	N	N	N	N	N	T	T	T	T	T	T	T	N	N
106667794_C_G_22	T/A	4	145463	+	NA	NA	NA	NA	NA	NA	N	T	N	A	N	N	N	N	N	N	N	N	T	T	N	N	A	N	T	N	N	T	N	A	T	N	N	N	N	N	N	N	T	N	N	N	N	N	N
106832314_A_C_67	T/A	4	146440	+	NA	NA	NA	NA	NA	NA	T	T	N	T	N	N	N	N	A	T	N	T	T	N	T	N	N	N	T	T	T	N	T	N	N	T	N	N	N	N	T	N	T	N	N	T	T	T	N
106730380_T_C_23	T/A	4	147283	+	NA	NA	NA	NA	NA	NA	T	T	T	T	T	T	T	T	T	T	T	T	T	T	T	T	T	T	T	T	T	T	T	T	T	T	T	T	T	T	T	T	T	T	T	T	T	T	T
104190350_A_G_40	A/T	4	149691	+	NA	NA	NA	NA	NA	NA	T	T	T	T	T	A	A	A	T	A	T	A	A	A	A	A	T	A	A	A	N	A	A	A	A	A	A	N	A	T	A	A	A	A	A	A	A	A	A
104596880_A_T_34	T/A	4	149950	+	NA	NA	NA	NA	NA	NA	T	T	A	T	T	T	T	T	T	N	T	T	T	A	T	A	N	T	T	T	T	N	A	T	A	T	T	T	T	T	A	T	T	T	A	T	A	T	T
105044892_A_G_26	A/T	4	152278	+	NA	NA	NA	NA	NA	NA	A	A	A	N	A	A	A	A	A	A	A	A	A	A	A	A	A	A	A	A	A	A	A	A	A	A	A	A	A	A	A	A	A	A	A	A	A	A	A
106660957_G_A_60	A/T	4	156490	+	NA	NA	NA	NA	NA	NA	A	A	A	A	A	A	A	A	A	A	A	A	A	A	A	A	A	A	A	A	A	A	A	A	A	A	A	A	A	N	A	A	A	A	A	A	A	A	A
104916874_G_T_45	A/T	4	159676	+	NA	NA	NA	NA	NA	NA	A	A	T	T	T	N	N	A	A	A	A	A	A	T	A	A	A	A	A	A	N	N	T	A	A	A	A	A	A	N	A	N	A	N	T	A	T	A	T
105679746_A_G_14	A/T	4	169450	+	NA	NA	NA	NA	NA	NA	N	N	A	A	A	A	A	A	N	N	N	A	A	A	A	A	T	N	A	A	A	A	A	A	A	A	A	N	A	A	A	A	A	A	A	A	A	A	A
105679750_G_T_44	A/T	4	169450	+	NA	NA	NA	NA	NA	NA	N	N	N	N	N	N	N	N	N	N	N	N	N	N	N	N	T	N	N	N	N	N	N	N	N	N	N	N	N	N	N	N	N	N	N	N	N	N	N
104765746_C_G_65	T/A	4	172487	+	NA	NA	NA	NA	NA	NA	A	A	A	A	A	T	T	T	T	T	T	A	T	T	A	T	T	T	A	T	T	T	T	T	A	T	T	T	N	A	T	T	T	T	A	T	T	A	T
104190597_A_G_12	A/T	4	211265	+	NA	NA	NA	NA	NA	NA	A	A	A	A	T	A	A	A	T	T	T	A	A	A	A	A	T	T	A	A	A	T	N	A	A	A	A	T	A	T	T	A	A	A	A	A	A	A	A
104411529_A_G_30	A/T	4	216460	+	NA	NA	NA	NA	NA	NA	A	A	A	A	A	T	T	A	T	A	T	T	T	A	T	A	T	T	T	T	T	A	A	T	A	T	T	T	T	A	A	T	A	T	A	T	A	T	T
105683164_C_T_13	T/A	4	236073	+	NA	NA	NA	NA	NA	NA	T	N	N	A	N	N	N	N	N	N	N	N	N	N	A	T	N	N	T	T	A	A	N	N	N	N	N	N	N	N	N	N	N	N	N	N	A	N	N
103136979_A_T_62	A/T	4	236478	+	NA	NA	NA	NA	NA	NA	A	N	A	N	A	A	N	A	A	A	N	N	N	N	N	N	A	N	A	N	N	N	N	A	N	A	N	N	N	A	A	A	N	A	N	N	N	A	N
106028452_C_T_54	A/T	4	241761	+	NA	NA	NA	NA	NA	NA	N	N	N	T	N	N	A	N	N	N	N	A	N	N	N	A	T	N	N	N	T	N	N	N	N	N	N	N	N	N	N	A	N	A	A	N	A	T	A
104759391_A_G_12	A/T	4	263642	+	NA	NA	NA	NA	NA	NA	N	A	A	A	N	N	N	N	T	N	N	N	N	N	N	N	N	N	N	N	N	N	N	N	N	N	N	N	N	A	N	N	N	N	N	N	N	N	N
104759393_C_T_51	A/T	4	263642	+	NA	NA	NA	NA	NA	NA	A	A	A	A	A	A	A	A	N	A	A	A	A	A	A	A	A	A	A	A	A	A	A	A	A	A	A	A	A	A	A	A	A	A	A	A	A	A	A
103128763_T_C_24	T/A	4	272395	+	NA	NA	NA	NA	NA	NA	A	A	T	A	T	T	T	T	T	T	T	T	T	N	T	T	T	T	T	T	T	T	T	T	T	T	T	T	T	T	T	T	T	T	T	T	T	T	T
103134408_A_G_12	A/T	4	290168	+	NA	NA	NA	NA	NA	NA	A	A	A	A	A	T	T	T	A	T	A	T	T	N	T	T	T	A	T	T	T	T	A	T	A	T	T	A	N	A	T	T	T	T	A	T	A	T	T
105043101_G_A_11	A/T	5	593	+	NA	NA	NA	NA	NA	NA	T	N	A	N	N	N	A	N	N	A	N	N	T	N	N	N	N	N	N	N	T	N	N	N	N	N	N	N	N	N	N	N	A	N	N	N	N	N	N
105035465_A_G_40	A/T	5	1095	+	NA	NA	NA	NA	NA	NA	N	T	T	T	T	A	A	A	A	A	A	A	A	A	A	A	A	A	A	A	A	A	A	A	A	A	A	A	A	A	A	A	A	A	A	A	A	A	A
106852056_C_A_44	T/A	5	1341	+	NA	NA	NA	NA	NA	NA	T	T	T	T	N	N	T	T	A	A	A	T	T	A	T	T	N	T	T	T	N	T	T	T	T	T	T	A	T	N	T	T	T	T	T	T	A	T	A
106696646_T_G_26	T/A	5	1731	+	NA	NA	NA	NA	NA	NA	N	A	N	N	N	N	N	N	N	N	N	A	N	N	N	N	N	N	N	N	T	N	N	N	N	N	N	N	N	N	N	N	N	N	N	N	N	N	N
105371884_G_A_11	A/T	5	2483	+	NA	NA	NA	NA	NA	NA	A	A	N	N	N	A	N	N	A	N	N	A	T	A	A	A	N	N	T	N	T	N	N	N	N	N	N	N	N	N	A	N	N	N	N	N	N	N	N
106952993_G_C_50	A/T	5	2635	+	NA	NA	NA	NA	NA	NA	T	A	A	T	A	A	A	A	A	A	A	A	A	A	A	A	A	A	A	A	A	A	A	A	A	A	A	A	A	T	A	A	A	A	A	A	A	A	A
106215626_A_T_67	A/T	5	2778	+	NA	NA	NA	NA	NA	NA	A	A	A	A	A	A	A	A	N	T	A	A	T	A	A	A	T	A	A	T	A	A	N	T	A	T	T	A	A	A	A	A	A	A	A	T	A	A	A
106591947_T_C_8	A/T	5	3079	+	NA	NA	NA	NA	NA	NA	A	N	T	A	A	A	A	A	T	A	T	A	A	A	A	A	T	A	A	A	A	A	A	A	A	A	A	T	A	A	A	A	A	A	A	A	A	A	A
106467089_T_C_7	T/A	5	3357	+	NA	NA	NA	NA	NA	NA	T	T	T	N	T	T	T	T	T	T	T	T	T	T	T	T	T	N	T	T	T	T	T	T	T	T	T	T	T	T	T	T	T	T	T	T	T	T	T
104608938_T_C_43	A/T	5	3366	+	NA	NA	NA	NA	NA	NA	N	N	N	A	A	N	N	A	A	T	N	N	A	N	A	N	N	N	N	N	N	N	T	A	N	N	N	N	N	T	N	N	N	N	N	N	T	N	T
106734205_C_G_28	T/A	5	3498	+	NA	NA	NA	NA	NA	NA	N	T	N	N	T	T	T	T	N	T	T	T	T	T	T	T	N	A	T	T	T	T	N	T	T	T	T	N	T	T	T	T	T	T	T	T	T	T	T
103131836_T_C_57	A/T	5	3681	+	NA	NA	NA	NA	NA	NA	N	A	A	T	A	A	A	A	N	A	N	A	A	T	N	A	A	A	A	A	A	A	A	A	A	A	A	N	A	A	A	A	A	A	A	A	A	N	A
105682327_G_A_37	T/A	5	3931	+	NA	NA	NA	NA	NA	NA	T	T	N	N	T	N	T	A	N	N	N	N	N	N	N	N	N	N	N	N	A	N	N	N	N	N	N	N	N	N	N	N	N	N	N	T	N	N	N
103587339_G_A_15	T/A	5	3966	+	NA	NA	NA	NA	NA	NA	A	T	T	A	A	T	T	T	N	N	A	N	T	T	T	T	A	A	T	T	N	T	T	T	T	T	T	A	T	N	T	T	T	T	T	T	T	T	T
106782323_C_G_29	A/T	5	4203	+	NA	NA	NA	NA	NA	NA	A	A	A	A	A	A	A	A	A	A	A	A	T	A	A	A	A	A	A	A	A	A	A	A	A	A	A	A	A	A	A	A	A	A	T	T	A	A	A
106630344_T_A_46	T/A	5	4410	+	NA	NA	NA	NA	NA	NA	T	T	N	N	N	N	N	N	N	N	N	N	N	A	N	A	N	N	N	N	N	N	N	N	N	N	N	N	N	N	N	N	N	N	N	N	N	N	N
105267245_T_C_16	T/A	5	4562	+	NA	NA	NA	NA	NA	NA	A	T	T	T	T	T	T	T	A	A	A	T	T	T	T	T	N	A	N	T	T	T	T	T	T	T	T	A	T	T	T	T	T	T	T	T	T	T	T
103598711_C_T_8	A/T	5	4637	+	NA	NA	NA	NA	NA	NA	A	N	A	A	A	A	A	A	A	T	A	A	A	T	A	A	A	A	A	A	A	A	T	A	A	A	A	A	A	A	A	A	A	A	A	A	T	A	T
106346898_A_C_58	A/T	5	4956	+	NA	NA	NA	NA	NA	NA	T	T	T	T	T	A	A	A	A	T	A	A	A	A	A	A	T	A	A	A	A	A	N	A	A	A	A	A	A	T	A	A	A	A	A	A	A	A	A
105395415_C_T_18	T/A	5	5409	+	NA	NA	NA	NA	NA	NA	T	A	T	A	T	T	T	T	T	A	T	T	T	T	T	T	T	A	T	T	T	T	T	T	T	T	T	T	T	T	T	T	T	T	A	T	T	T	T
105268900_A_G_58	T/A	5	5908	+	NA	NA	NA	NA	NA	NA	T	T	T	T	T	T	T	T	A	T	A	T	T	T	T	T	A	A	T	N	N	T	T	T	T	T	T	A	T	N	N	T	T	T	T	T	T	T	T
103588089_G_C_26	A/T	5	5986	+	NA	NA	NA	NA	NA	NA	T	T	T	T	T	A	A	A	A	A	A	A	A	T	A	A	A	A	A	A	A	T	A	A	A	A	A	A	A	T	T	A	A	A	A	A	T	A	T
103588363_A_G_37	T/A	5	6384	+	NA	NA	NA	NA	NA	NA	T	T	T	T	T	T	T	T	T	T	T	T	T	T	T	T	T	T	T	T	T	T	T	T	T	T	T	T	T	N	T	T	T	T	T	T	T	T	T
106785620_A_G_16	T/A	5	6493	+	NA	NA	NA	NA	NA	NA	N	N	N	N	N	N	N	T	N	N	N	N	N	N	N	N	N	N	T	N	N	N	N	N	N	N	N	N	N	N	N	N	N	N	N	N	N	N	N
105155654_C_G_16	A/T	5	6869	+	NA	NA	NA	NA	NA	NA	T	T	T	N	T	A	A	A	A	T	A	A	A	A	A	A	T	T	A	A	A	A	T	A	T	A	A	A	A	T	A	A	A	A	A	A	A	A	A
105155655_G_C_33	T/A	5	6869	+	NA	NA	NA	NA	NA	NA	A	A	A	N	A	T	T	T	T	A	T	T	T	T	T	T	A	A	T	T	T	N	A	T	A	T	T	T	T	A	T	T	T	T	T	T	T	T	T
104606157_G_T_34	A/T	5	6910	+	NA	NA	NA	NA	NA	NA	T	T	A	T	T	A	A	A	T	T	T	A	A	A	A	A	T	T	A	A	N	A	A	A	A	A	A	T	A	T	A	A	A	A	A	A	A	A	A
103927694_C_G_18	T/A	5	7269	+	NA	NA	NA	NA	NA	NA	N	N	T	N	N	T	N	N	N	N	T	N	N	N	T	T	N	T	T	N	T	N	N	N	N	N	N	T	N	N	N	T	N	T	T	A	N	T	N
103144514_G_A_19	T/A	5	7339	+	NA	NA	NA	NA	NA	NA	T	T	T	A	T	T	T	T	N	T	N	T	T	T	T	T	A	N	T	T	T	T	T	T	T	T	T	N	T	T	T	T	T	T	T	T	T	T	T
105933533_A_G_56	A/T	5	7440	+	NA	NA	NA	NA	NA	NA	T	T	N	T	T	A	T	A	A	A	A	A	A	A	A	T	A	A	A	A	A	T	A	A	T	A	A	A	A	N	T	A	A	A	A	A	A	A	A
105042714_C_T_7	A/T	5	8950	+	NA	NA	NA	NA	NA	NA	T	T	T	T	T	A	A	A	A	A	A	A	A	A	A	A	A	A	A	A	A	A	A	A	A	A	A	A	A	N	A	A	A	A	A	A	A	A	A
105366240_A_G_32	T/A	5	9153	+	NA	NA	NA	NA	NA	NA	T	T	T	T	T	A	A	A	T	T	T	A	T	A	A	A	T	T	A	T	N	A	A	T	A	T	T	T	A	A	A	A	A	A	A	T	A	A	A
106352666_G_A_11	T/A	5	9200	+	NA	NA	NA	NA	NA	NA	A	A	A	A	A	T	T	T	T	T	T	T	T	T	T	T	T	T	T	T	T	T	T	T	T	T	T	T	T	N	T	T	T	T	T	T	T	T	T
104202648_A_C_55	A/T	5	10040	+	NA	NA	NA	NA	NA	NA	A	N	A	T	T	T	N	T	N	N	A	T	T	N	T	T	A	A	T	N	T	N	N	N	N	N	N	A	N	N	N	T	T	T	T	T	N	T	T
105978789_G_A_36	A/T	5	10208	+	NA	NA	NA	NA	NA	NA	A	A	A	A	A	A	A	A	T	T	T	A	A	A	A	A	T	T	A	A	A	A	N	A	N	A	A	T	A	A	A	A	A	A	A	A	A	A	A
106909094_C_T_53	T/A	5	10519	+	NA	NA	NA	NA	NA	NA	T	T	T	T	T	A	A	T	A	T	A	A	A	T	A	T	A	A	A	A	A	T	T	A	N	A	A	A	A	T	T	A	T	A	T	A	T	N	A
105926100_T_C_45	A/T	5	10526	+	NA	NA	NA	NA	NA	NA	N	A	N	N	A	A	N	A	A	N	A	N	A	N	N	A	N	N	A	N	N	N	N	A	A	N	A	N	N	N	N	N	N	N	A	N	N	A	N
104421967_C_T_23	A/T	5	10531	+	NA	NA	NA	NA	NA	NA	T	T	T	A	T	A	A	A	A	T	A	A	A	A	A	A	T	A	A	A	A	A	A	A	A	A	A	A	A	T	A	A	A	A	A	A	A	A	A
105779444_G_C_32	A/T	5	10808	+	NA	NA	NA	NA	NA	NA	N	N	N	A	N	N	N	T	A	N	N	N	A	N	N	N	N	N	A	N	N	N	N	N	N	N	N	N	N	N	N	N	N	N	N	N	N	N	N
103588175_T_C_27	T/A	5	10888	+	NA	NA	NA	NA	NA	NA	A	A	A	A	A	N	N	N	T	T	T	N	N	N	N	N	T	T	N	N	N	N	T	N	N	N	N	T	N	T	N	N	N	N	N	N	N	N	N
106726344_G_T_10	T/A	5	10989	+	NA	NA	NA	NA	NA	NA	T	A	T	A	A	N	N	T	T	A	T	T	T	N	T	T	T	T	T	T	T	T	T	N	T	T	T	T	T	N	T	T	T	T	T	T	T	T	T
106523487_G_C_68	A/T	5	11277	+	NA	NA	NA	NA	NA	NA	T	A	A	A	T	N	A	N	A	N	A	N	N	T	N	N	A	T	N	A	A	N	A	A	N	A	A	A	N	A	A	A	A	A	A	N	T	N	N
104419170_A_C_8	T/A	5	11477	+	NA	NA	NA	NA	NA	NA	A	N	N	N	T	N	N	N	N	N	N	N	T	N	N	N	A	N	N	N	N	N	N	T	N	N	N	N	N	N	N	N	N	N	T	T	N	N	N
106751007_T_G_8	T/A	5	11622	+	NA	NA	NA	NA	NA	NA	A	T	T	T	T	T	T	T	T	T	N	T	T	T	T	T	T	T	T	A	N	T	T	A	N	N	N	T	N	T	T	N	T	N	N	T	T	T	T
106751011_C_G_20	T/A	5	11622	+	NA	NA	NA	NA	NA	NA	N	N	T	N	N	T	T	T	A	A	A	N	T	N	T	T	N	A	T	T	A	T	T	T	T	T	T	A	T	N	T	T	T	T	T	T	T	T	T
103591158_G_A_59	T/A	5	12078	+	NA	NA	NA	NA	NA	NA	A	T	A	T	T	T	T	T	A	A	A	T	T	T	T	T	A	T	T	T	T	T	T	T	T	T	T	A	T	A	T	T	T	T	A	T	T	T	T
105367452_C_T_14	T/A	5	12408	+	NA	NA	NA	NA	NA	NA	T	T	T	T	T	T	T	T	A	T	A	T	T	T	T	T	A	A	T	T	T	T	T	T	T	T	T	A	T	T	T	T	T	T	T	T	T	T	T
102420172_T_C_37	A/T	5	12616	+	NA	NA	NA	NA	NA	NA	T	T	A	A	T	A	A	A	A	A	A	A	N	T	A	A	T	A	A	A	A	A	A	A	A	A	A	A	A	T	A	A	A	A	A	A	T	A	N
106981023_A_C_30	A/T	5	12910	+	NA	NA	NA	NA	NA	NA	A	A	A	A	A	N	N	N	N	N	N	N	N	N	N	N	N	N	N	N	N	N	N	A	N	N	N	N	N	A	N	N	N	N	N	N	N	N	N
106494208_A_C_48	T/A	5	13100	+	NA	NA	NA	NA	NA	NA	T	T	T	T	A	T	T	T	A	A	A	T	T	A	T	T	A	A	T	T	T	T	T	T	T	T	T	A	T	T	T	T	T	T	T	T	A	T	A
106028719_T_G_5	A/T	5	13218	+	NA	NA	NA	NA	NA	NA	T	T	T	T	T	A	A	A	T	A	T	A	A	A	A	A	A	T	A	A	A	A	A	A	A	A	A	T	A	T	A	A	A	A	A	A	A	A	A
106863686_C_A_5	A/T	5	13406	+	NA	NA	NA	NA	NA	NA	A	A	A	A	A	T	T	T	A	N	A	N	T	A	T	T	N	N	T	N	T	T	N	N	T	T	T	A	T	A	T	T	T	T	T	T	A	T	T
104761716_T_C_9	T/A	5	13585	+	NA	NA	NA	NA	NA	NA	T	T	T	T	T	T	T	T	A	A	A	T	T	T	T	T	N	A	T	T	T	T	T	T	T	T	T	A	T	T	T	T	T	T	T	T	T	T	T
106558125_C_T_31	T/A	5	14072	+	NA	NA	NA	NA	NA	NA	T	T	T	T	T	T	T	T	A	T	A	T	T	T	T	T	T	A	T	T	N	T	T	T	T	T	T	A	T	T	T	T	T	T	T	T	T	T	T
106914219_C_T_15	T/A	5	14225	+	NA	NA	NA	NA	NA	NA	A	T	T	T	T	T	T	T	T	T	T	T	T	T	T	T	T	T	T	T	T	T	T	T	T	T	T	T	T	T	T	T	T	T	T	T	T	T	T
106907957_A_T_53	T/A	5	14519	+	NA	NA	NA	NA	NA	NA	N	T	T	T	T	N	N	N	N	N	N	N	N	T	N	N	A	N	N	N	N	N	N	N	N	N	N	N	N	N	N	N	N	N	N	N	T	N	T
104190264_A_G_6	T/A	5	14674	+	NA	NA	NA	NA	NA	NA	T	T	T	A	T	T	T	A	T	A	T	T	T	T	T	T	A	T	T	T	T	T	T	T	T	T	T	T	T	T	T	T	T	T	T	T	T	T	T
102436999_C_T_48	T/A	5	14703	+	NA	NA	NA	NA	NA	NA	A	T	T	T	T	T	T	T	T	A	T	T	T	T	T	T	A	T	T	T	T	T	T	T	T	T	T	T	T	T	T	T	T	T	T	T	T	T	T
106467037_C_G_45	T/A	5	14710	+	NA	NA	NA	NA	NA	NA	N	N	N	N	A	N	N	T	N	N	N	N	T	N	N	N	N	T	N	N	T	N	T	T	N	N	N	N	N	N	N	N	N	N	N	N	N	N	N
102427984_A_G_47	T/A	5	14740	+	NA	NA	NA	NA	NA	NA	T	T	T	A	T	T	T	A	N	A	T	T	T	T	T	T	N	T	T	T	T	T	T	T	T	T	T	T	T	T	T	T	T	T	T	T	N	T	T
107077233_A_G_41	A/T	5	14791	+	NA	NA	NA	NA	NA	NA	N	A	A	N	T	A	A	A	A	A	A	A	A	T	A	A	A	A	A	A	A	A	A	A	A	A	A	A	A	T	A	A	A	A	A	A	T	A	A
106548145_G_T_14	A/T	5	15074	+	NA	NA	NA	NA	NA	NA	A	N	N	N	T	A	N	N	N	A	N	A	N	N	A	N	T	N	A	A	N	N	N	A	N	A	A	N	N	T	N	N	N	N	A	N	N	A	N
104411228_T_G_19	A/T	5	15303	+	NA	NA	NA	NA	NA	NA	T	A	A	A	A	A	A	A	A	T	A	A	A	A	A	A	T	A	A	A	A	A	A	A	A	A	A	A	A	A	A	A	A	A	A	A	A	A	A
105684751_G_A_11	A/T	5	15592	+	NA	NA	NA	NA	NA	NA	N	N	N	N	N	A	N	N	N	N	N	A	N	N	A	N	N	N	A	N	N	N	N	N	N	N	N	N	N	N	N	N	N	N	N	N	N	A	N
103585327_G_T_30	A/T	5	16203	+	NA	NA	NA	NA	NA	NA	A	A	A	A	T	A	A	A	A	A	A	A	A	A	A	A	A	A	A	A	A	A	A	A	A	A	A	A	A	T	A	A	A	A	A	A	A	A	A
106468192_T_C_28	A/T	5	16214	+	NA	NA	NA	NA	NA	NA	A	T	T	N	T	A	A	A	N	A	T	A	A	A	A	A	A	T	A	A	N	A	A	A	A	A	A	T	A	T	A	A	A	A	A	A	A	A	A
106655882_C_T_47	A/T	5	16563	+	NA	NA	NA	NA	NA	NA	N	N	N	A	A	N	N	A	N	N	N	N	N	N	N	N	N	A	N	N	N	N	N	A	A	N	N	N	N	N	N	N	N	N	N	N	N	N	N
105601632_C_G_13	T/A	5	16822	+	NA	NA	NA	NA	NA	NA	N	N	N	N	N	N	N	N	N	N	T	N	A	N	N	N	T	T	N	N	N	N	N	N	N	N	N	N	N	N	N	N	N	T	N	N	N	N	N
105601636_G_T_62	T/A	5	16822	+	NA	NA	NA	NA	NA	NA	N	N	T	N	N	T	T	T	N	N	A	N	N	N	N	N	N	N	N	N	A	N	N	N	N	N	T	N	N	N	N	N	N	A	N	N	N	N	N
106158352_G_C_42	T/A	5	17095	+	NA	NA	NA	NA	NA	NA	A	A	A	N	A	T	T	T	T	T	T	T	T	T	T	T	T	T	T	T	T	T	T	T	T	T	T	T	T	N	T	T	T	T	T	T	T	T	T
106550592_C_T_65	T/A	5	17099	+	NA	NA	NA	NA	NA	NA	N	T	N	N	N	N	N	T	N	T	N	N	A	N	A	N	N	T	T	N	N	N	N	N	N	N	N	N	N	N	T	N	N	N	N	N	N	N	N
104194055_G_C_51	A/T	5	17485	+	NA	NA	NA	NA	NA	NA	N	N	N	N	A	N	A	A	N	N	N	N	N	A	N	N	N	A	N	A	N	A	A	N	N	A	N	N	N	N	N	A	N	N	N	A	N	N	N
106882345_G_A_10	A/T	5	17551	+	NA	NA	NA	NA	NA	NA	N	T	N	A	N	A	N	N	N	N	N	A	A	N	A	N	N	N	A	N	N	N	N	N	N	N	N	A	N	N	N	N	N	N	N	A	N	A	N
106882348_G_A_48	T/A	5	17551	+	NA	NA	NA	NA	NA	NA	T	N	N	N	T	T	N	N	N	N	N	N	T	A	T	N	T	N	T	N	T	N	N	N	N	N	N	N	N	N	N	T	N	T	T	T	N	N	N
105602716_G_A_38	A/T	5	17735	+	NA	NA	NA	NA	NA	NA	A	T	T	T	T	N	A	A	A	A	A	T	T	A	T	N	T	A	T	A	T	T	A	A	A	A	A	A	T	A	T	T	T	T	T	T	A	T	A
105862611_T_G_52	T/A	5	17791	+	NA	NA	NA	NA	NA	NA	T	A	A	A	T	T	A	T	A	A	A	T	T	T	T	A	A	A	T	T	T	N	T	T	A	T	T	A	T	N	A	T	T	T	T	T	T	T	T
105807469_T_A_14	T/A	5	17983	+	NA	NA	NA	NA	NA	NA	A	A	A	A	A	T	T	T	N	T	T	T	T	T	T	T	T	T	T	T	T	T	T	T	T	T	T	T	T	N	T	T	T	T	T	T	T	T	T
104609097_T_G_15	T/A	5	18446	+	NA	NA	NA	NA	NA	NA	T	A	A	A	T	T	T	T	A	A	A	N	T	T	T	T	T	A	T	T	T	T	T	T	T	T	T	A	T	T	T	T	T	T	A	T	T	T	T
105812813_G_A_27	T/A	5	18636	+	NA	NA	NA	NA	NA	NA	N	N	T	T	T	T	T	N	T	N	N	T	N	N	N	N	N	A	N	A	A	N	T	T	T	N	T	T	N	N	T	N	N	N	N	N	N	N	N
103587157_A_G_50	T/A	5	18759	+	NA	NA	NA	NA	NA	NA	T	T	T	A	A	T	T	T	T	A	T	T	N	T	T	T	A	T	T	T	T	T	T	T	T	T	T	T	T	T	T	T	T	T	N	T	T	T	T
106752247_C_T_28	A/T	5	19020	+	NA	NA	NA	NA	NA	NA	N	A	N	N	N	N	N	N	A	A	A	A	N	A	T	N	N	A	N	N	A	N	A	N	N	N	N	A	N	N	N	N	N	N	N	N	A	N	A
103593794_C_T_39	T/A	5	19333	+	NA	NA	NA	NA	NA	NA	T	T	T	T	T	T	T	T	T	T	T	T	T	T	T	T	T	T	T	T	T	T	T	T	T	T	T	T	T	T	T	T	T	T	T	T	T	T	T
106441027_A_T_23	A/T	5	20135	+	NA	NA	NA	NA	NA	NA	T	A	A	A	A	T	T	A	A	T	A	T	A	A	T	T	A	T	T	T	A	A	A	T	T	T	T	A	T	A	A	A	A	A	T	A	T	T	T
105482743_T_A_10	A/T	5	20254	+	NA	NA	NA	NA	NA	NA	A	A	A	A	A	A	A	A	A	A	A	A	A	T	A	A	A	A	A	A	A	A	T	A	A	A	A	A	A	A	A	A	A	A	A	A	T	A	T
105749705_G_T_50	T/A	5	20276	+	NA	NA	NA	NA	NA	NA	T	N	N	N	N	T	N	N	T	N	N	T	T	T	N	T	T	N	N	T	T	T	T	T	T	T	T	N	T	T	T	T	T	T	T	T	T	N	T
105356875_A_G_8	A/T	5	20464	+	NA	NA	NA	NA	NA	NA	A	T	T	N	T	A	A	A	T	A	T	N	A	A	N	A	T	T	A	A	T	A	A	A	A	A	A	T	A	A	A	A	A	A	A	A	A	A	A
104191793_C_G_33	T/A	5	20970	+	NA	NA	NA	NA	NA	NA	T	A	T	T	T	T	T	T	T	T	T	T	T	A	T	N	T	T	T	T	T	T	A	T	T	T	T	T	T	N	T	T	T	T	T	T	A	T	A
103925071_C_A_51	A/T	5	21191	+	NA	NA	NA	NA	NA	NA	T	A	A	A	N	A	A	A	A	A	A	A	A	A	A	A	A	A	A	A	A	A	A	A	A	A	A	A	A	A	A	A	A	A	A	A	A	A	A
103925015_C_T_45	A/T	5	21404	+	NA	NA	NA	NA	NA	NA	A	A	A	A	T	T	A	T	A	A	A	T	A	A	T	T	A	A	T	A	A	T	T	A	T	A	A	A	T	N	T	A	T	A	A	A	A	T	A
106774698_G_A_17	A/T	5	21970	+	NA	NA	NA	NA	NA	NA	T	N	N	N	N	A	N	N	A	N	A	N	N	A	N	N	N	A	N	A	A	A	N	A	N	A	A	A	N	N	N	A	N	A	A	N	N	N	A
104421997_G_A_29	A/T	5	22048	+	NA	NA	NA	NA	NA	NA	N	A	A	A	A	A	A	A	N	A	N	A	A	A	A	A	A	A	A	A	A	A	A	A	A	A	A	N	A	A	A	A	A	A	A	A	A	A	A
103127794_A_G_53	T/A	5	22234	+	NA	NA	NA	NA	NA	NA	A	T	T	T	T	T	T	T	T	T	T	T	T	T	T	T	T	N	T	T	T	T	T	T	T	T	T	T	T	N	T	T	T	T	T	T	T	T	T
106205142_A_G_10	A/T	5	22485	+	NA	NA	NA	NA	NA	NA	T	A	T	A	T	N	A	A	T	T	T	A	A	A	A	A	N	T	A	A	A	A	A	A	A	A	A	T	A	A	A	A	A	A	A	A	A	A	A
103926120_A_G_61	T/A	5	22541	+	NA	NA	NA	NA	NA	NA	T	T	T	T	T	T	T	T	T	A	T	T	T	T	N	T	A	T	T	T	T	T	T	T	T	T	T	T	T	T	T	T	T	T	T	T	T	T	T
106074969_C_T_33	T/A	5	22575	+	NA	NA	NA	NA	NA	NA	N	N	N	N	N	A	N	N	T	N	N	A	T	N	T	N	A	N	N	N	N	N	T	T	N	N	N	N	N	N	N	N	N	N	N	T	N	N	N
104199348_T_C_17	T/A	5	23161	+	NA	NA	NA	NA	NA	NA	T	A	A	A	A	T	T	T	A	T	A	T	T	T	T	N	N	A	T	N	N	T	T	A	N	A	A	A	T	T	T	T	T	T	T	T	T	T	T
106944685_C_T_22	T/A	5	23197	+	NA	NA	NA	NA	NA	NA	T	N	N	N	N	N	N	T	T	T	T	N	N	N	A	T	N	T	N	N	N	N	N	A	N	N	N	T	N	N	N	N	N	N	N	N	N	N	N
106944692_T_C_57	A/T	5	23197	+	NA	NA	NA	NA	NA	NA	A	N	N	N	N	N	N	A	A	N	A	N	N	T	N	N	N	N	N	N	N	N	N	N	N	N	N	A	N	N	N	N	N	T	N	N	N	N	N
104190301_A_C_29	T/A	5	23373	+	NA	NA	NA	NA	NA	NA	T	T	T	T	T	T	T	T	T	A	T	T	T	T	T	T	T	T	T	T	T	T	T	N	T	T	T	T	T	T	T	T	T	T	T	T	T	T	T
106524389_T_G_10	A/T	5	24362	+	NA	NA	NA	NA	NA	NA	A	A	N	A	N	A	A	N	A	A	A	N	A	A	A	N	N	N	N	N	N	N	A	N	N	N	N	A	N	N	N	N	N	N	N	N	N	N	N
106707178_C_G_20	T/A	5	24799	+	NA	NA	NA	NA	NA	NA	T	T	T	T	A	T	T	T	T	A	T	N	T	T	T	T	A	T	T	T	T	T	T	T	T	T	T	T	T	N	T	T	T	T	T	T	T	T	T
106707178_C_T_8	A/T	5	24799	+	NA	NA	NA	NA	NA	NA	N	N	N	N	N	N	N	N	N	A	N	A	N	N	N	N	N	N	N	N	N	N	N	N	N	N	N	N	N	N	N	N	N	N	N	N	N	N	N
103121978_G_C_7	A/T	5	24863	+	NA	NA	NA	NA	NA	NA	N	A	A	A	A	N	N	N	T	N	T	N	N	N	N	N	T	N	N	N	N	N	N	N	N	N	N	T	N	A	N	N	N	N	N	N	N	N	N
105036647_C_A_58	A/T	5	25269	+	NA	NA	NA	NA	NA	NA	A	A	A	A	A	A	A	A	T	A	T	A	A	A	A	A	A	T	A	A	A	A	A	N	A	A	A	T	A	A	A	A	A	A	A	A	A	A	A
103131009_T_G_54	A/T	5	25289	+	NA	NA	NA	NA	NA	NA	A	N	A	A	A	N	T	T	A	A	A	T	T	T	T	T	A	A	T	T	T	T	A	T	T	T	T	A	T	A	T	T	T	T	T	T	T	T	T
106492887_T_A_21	T/A	5	25452	+	NA	NA	NA	NA	NA	NA	T	A	A	A	A	T	T	T	T	A	T	T	N	T	T	T	A	T	T	T	T	T	A	T	T	T	T	T	T	A	T	T	T	T	T	T	T	T	T
106237440_C_G_21	A/T	5	25635	+	NA	NA	NA	NA	NA	NA	A	N	A	A	T	A	A	A	A	A	A	A	A	A	A	A	A	N	A	A	A	A	A	A	A	A	A	A	A	A	A	A	A	A	A	A	A	A	A
106345258_G_A_30	A/T	5	26013	+	NA	NA	NA	NA	NA	NA	T	N	N	A	A	A	A	N	N	N	N	A	N	N	A	N	A	N	A	N	N	N	N	N	N	N	N	N	A	N	N	A	N	A	A	N	N	A	A
105641363_A_T_16	T/A	5	26241	+	NA	NA	NA	NA	NA	NA	N	N	N	T	T	N	N	N	N	N	N	N	N	N	N	N	N	N	N	N	N	N	T	N	N	N	N	N	N	N	N	N	N	N	N	N	N	N	N
104205053_G_A_40	A/T	5	26430	+	NA	NA	NA	NA	NA	NA	T	A	A	A	A	A	A	A	T	A	T	A	A	A	A	A	A	A	A	A	A	A	A	A	A	A	A	T	A	A	A	A	A	A	A	A	A	A	A
106822661_C_T_14	A/T	5	26657	+	NA	NA	NA	NA	NA	NA	N	A	A	A	A	A	A	A	T	T	T	A	A	A	A	A	T	N	A	A	A	A	A	A	A	A	A	T	A	A	A	A	A	A	A	A	A	A	A
105354105_A_G_5	A/T	5	26734	+	NA	NA	NA	NA	NA	NA	A	N	T	A	T	A	A	A	T	T	T	A	A	A	A	A	T	T	A	A	N	A	A	A	A	A	A	T	A	A	A	A	A	A	A	A	A	A	A
105157020_C_T_40	A/T	5	27044	+	NA	NA	NA	NA	NA	NA	T	A	A	A	A	T	A	A	T	A	T	T	T	A	T	T	T	T	T	A	T	T	T	A	N	N	A	T	T	T	A	A	A	A	A	T	A	T	T
105899406_G_C_26	A/T	5	27170	+	NA	NA	NA	NA	NA	NA	A	A	A	N	T	A	A	T	A	T	A	A	T	A	A	A	T	A	A	T	A	T	T	T	T	T	T	A	A	T	T	A	A	A	T	T	A	A	A
104416766_T_G_42	A/T	5	27370	+	NA	NA	NA	NA	NA	NA	A	T	A	A	A	A	A	A	A	A	A	A	A	T	A	A	A	A	A	A	A	A	T	A	A	A	A	A	A	N	A	A	A	A	A	A	T	A	T
103936287_C_G_37	T/A	5	27385	+	NA	NA	NA	NA	NA	NA	N	N	N	N	A	A	N	N	T	N	N	T	T	N	N	N	N	T	T	T	N	A	N	N	N	N	N	N	N	N	N	N	N	N	N	N	N	N	N
107059465_G_C_8	T/A	5	27524	+	NA	NA	NA	NA	NA	NA	T	N	N	A	N	N	N	N	N	T	N	T	N	N	A	N	N	T	N	N	N	N	T	N	N	N	N	N	N	N	N	N	N	N	N	N	N	N	N
107178284_C_G_49	T/A	5	27924	+	NA	NA	NA	NA	NA	NA	N	T	T	T	T	T	T	T	N	N	N	T	T	T	T	T	T	A	T	T	T	T	T	T	T	T	T	N	T	N	T	T	T	T	T	T	T	T	T
106197859_T_C_16	T/A	5	28526	+	NA	NA	NA	NA	NA	NA	T	T	T	T	T	T	T	T	T	A	T	T	A	T	T	A	T	A	T	A	T	A	A	A	A	A	A	T	A	T	A	T	T	T	A	A	T	T	T
106381389_C_T_16	T/A	5	29629	+	NA	NA	NA	NA	NA	NA	T	A	T	N	N	N	A	N	N	A	T	N	N	N	N	N	N	A	N	N	N	T	N	N	N	N	N	N	N	N	N	N	N	N	N	N	N	N	N
107178265_T_A_5	T/A	5	29745	+	NA	NA	NA	NA	NA	NA	A	T	T	N	T	T	T	T	A	A	A	T	T	T	T	T	T	A	T	T	T	T	T	T	T	T	T	A	T	N	T	T	T	T	T	T	T	T	T
102427789_A_G_6	T/A	5	30046	+	NA	NA	NA	NA	NA	NA	A	T	T	T	T	T	T	T	A	A	A	T	T	T	T	T	T	A	T	T	T	T	T	T	T	T	T	A	T	N	T	T	T	T	T	T	T	T	T
106165226_A_G_68	T/A	5	30310	+	NA	NA	NA	NA	NA	NA	N	T	N	N	T	N	N	T	A	N	N	N	T	T	N	T	N	N	N	T	A	N	N	N	N	N	N	N	T	T	T	T	N	N	N	N	T	N	N
105929897_A_T_12	A/T	5	30525	+	NA	NA	NA	NA	NA	NA	A	A	T	A	A	T	N	T	A	A	A	T	T	T	T	T	A	A	T	T	N	T	T	T	T	T	T	A	N	A	T	T	T	T	T	T	T	T	T
105929901_G_A_33	A/T	5	30525	+	NA	NA	NA	NA	NA	NA	A	A	T	A	A	T	N	N	A	A	A	T	T	T	T	T	A	A	T	T	N	T	T	T	T	T	T	A	T	A	N	T	T	T	T	T	T	T	T
105825942_T_A_14	T/A	5	31004	+	NA	NA	NA	NA	NA	NA	N	T	T	T	T	T	T	T	A	A	A	T	T	T	T	T	A	A	T	T	T	T	T	T	T	T	T	A	T	T	T	T	T	T	T	T	T	T	T
104193849_G_A_11	A/T	5	31035	+	NA	NA	NA	NA	NA	NA	A	A	T	A	N	A	A	A	A	A	A	A	A	T	A	A	A	A	A	A	A	T	A	A	A	A	A	A	A	N	T	A	A	A	A	A	T	A	T
107023823_G_C_19	T/A	5	31440	+	NA	NA	NA	NA	NA	NA	T	T	T	T	T	T	T	T	N	N	N	T	T	T	T	T	N	N	T	N	A	T	T	N	T	N	N	N	T	T	T	N	T	N	N	T	T	T	T
106589669_G_A_41	A/T	5	31482	+	NA	NA	NA	NA	NA	NA	N	A	N	A	N	T	N	T	N	N	N	A	N	N	N	A	A	T	A	A	N	A	T	A	A	A	A	N	N	N	A	N	N	N	N	N	N	T	N
105862999_C_T_68	A/T	5	31673	+	NA	NA	NA	NA	NA	NA	T	A	N	A	N	N	N	N	N	A	N	N	A	A	N	A	A	A	T	N	T	N	T	N	N	N	N	N	A	N	N	N	N	N	A	N	N	N	N
105862999_T_G_13	A/T	5	31673	+	NA	NA	NA	NA	NA	NA	N	A	N	A	N	N	N	N	N	A	N	A	A	A	N	A	A	A	N	A	N	N	T	N	N	N	N	N	A	N	N	N	N	N	A	N	N	N	N
106903871_C_A_58	A/T	5	32628	+	NA	NA	NA	NA	NA	NA	A	A	T	A	A	A	A	A	T	A	T	A	A	A	N	A	T	A	A	A	A	A	A	A	A	A	A	T	A	A	A	A	A	A	A	A	A	A	A
106388975_C_T_21	A/T	5	32672	+	NA	NA	NA	NA	NA	NA	A	A	A	A	A	A	A	A	A	A	A	A	A	A	A	A	A	A	A	A	A	A	A	A	A	A	A	A	A	N	A	A	A	A	A	A	A	A	A
105035112_A_C_54	A/T	5	32714	+	NA	NA	NA	NA	NA	NA	N	N	N	N	N	N	T	A	N	N	A	A	N	N	N	N	N	A	T	A	A	T	N	N	N	N	N	N	N	N	A	N	N	T	N	N	N	N	N
105359713_A_G_44	T/A	5	32780	+	NA	NA	NA	NA	NA	NA	A	T	T	T	A	T	N	T	T	T	T	T	T	T	T	T	T	T	T	T	T	T	T	T	T	T	T	T	T	T	T	T	T	T	T	T	T	T	T
105533007_C_T_56	A/T	5	32819	+	NA	NA	NA	NA	NA	NA	A	A	A	N	A	A	A	A	A	A	A	A	A	T	N	A	N	T	A	A	A	A	A	A	A	A	A	A	A	T	N	A	A	A	A	A	T	A	A
105155059_T_C_11	T/A	5	33364	+	NA	NA	NA	NA	NA	NA	T	T	T	T	T	T	T	T	A	T	N	N	T	T	T	T	T	A	T	T	N	T	T	T	N	T	T	A	T	T	T	T	T	T	T	T	T	T	T
103125439_A_G_14	A/T	5	33509	+	NA	NA	NA	NA	NA	NA	T	T	T	T	T	A	A	A	A	A	A	A	A	A	A	A	A	A	A	A	A	A	A	A	A	A	A	A	A	N	A	A	A	A	A	A	A	A	A
106522716_C_A_41	A/T	5	33579	+	NA	NA	NA	NA	NA	NA	N	T	A	N	A	N	A	T	A	T	N	A	N	T	N	N	A	N	N	N	A	A	A	N	N	N	N	N	N	N	N	N	A	A	N	N	A	N	N
106522716_C_G_21	T/A	5	33579	+	NA	NA	NA	NA	NA	NA	N	A	T	N	T	N	N	A	T	A	N	T	N	A	N	N	N	N	N	T	N	N	T	T	T	N	T	N	N	N	N	N	N	N	N	N	N	N	N
106438475_G_A_44	A/T	5	33689	+	NA	NA	NA	NA	NA	NA	A	A	A	N	A	N	N	A	A	A	A	N	N	N	T	T	A	A	N	N	T	T	N	N	N	N	N	N	T	N	N	N	N	N	N	T	N	T	N
106076995_C_T_50	A/T	5	34219	+	NA	NA	NA	NA	NA	NA	A	A	N	A	N	N	A	A	T	T	T	A	N	A	A	A	T	T	N	A	A	A	A	A	A	A	N	T	A	T	A	A	A	A	A	A	A	A	A
105611317_T_C_52	T/A	5	34478	+	NA	NA	NA	NA	NA	NA	T	T	N	T	T	N	T	N	N	N	N	T	N	N	N	N	N	A	T	N	N	N	N	A	T	N	N	N	N	T	N	N	A	N	N	N	N	N	N
104788697_C_T_65	T/A	5	35089	+	NA	NA	NA	NA	NA	NA	T	T	T	T	T	T	T	T	A	T	A	T	T	T	T	T	T	A	T	T	T	T	T	T	T	T	T	A	T	N	T	T	T	T	T	T	T	T	T
105682634_A_G_51	A/T	5	35487	+	NA	NA	NA	NA	NA	NA	A	T	A	A	A	A	A	A	A	T	A	A	A	A	A	A	T	T	A	A	A	A	A	A	A	A	A	A	A	N	A	A	A	A	A	A	A	A	A
103597435_T_C_15	T/A	5	35733	+	NA	NA	NA	NA	NA	NA	A	A	A	A	A	T	T	T	T	T	T	T	T	T	T	T	T	T	T	T	T	T	T	T	N	T	T	T	T	A	T	T	T	T	T	T	T	T	T
106630870_G_A_25	T/A	5	36004	+	NA	NA	NA	NA	NA	NA	T	T	T	A	A	T	T	T	T	A	T	T	T	T	T	T	A	T	T	T	T	T	T	T	T	T	T	T	T	A	T	T	T	T	T	T	T	T	T
103594240_C_T_39	A/T	5	36005	+	NA	NA	NA	NA	NA	NA	A	A	A	A	A	A	A	A	A	T	A	A	A	A	A	A	A	T	A	A	A	A	A	A	A	A	A	A	A	A	A	A	A	A	A	N	A	A	A
104761219_C_T_16	T/A	5	36454	+	NA	NA	NA	NA	NA	NA	T	T	A	T	A	T	T	T	T	T	T	T	T	A	T	T	T	T	T	T	T	A	T	T	T	T	T	T	T	N	A	T	T	T	T	T	A	T	A
103121549_T_C_21	A/T	5	36629	+	NA	NA	NA	NA	NA	NA	A	A	A	T	T	A	A	A	A	T	A	A	A	N	A	A	T	A	A	A	A	A	A	A	A	A	A	A	A	T	A	A	A	A	A	A	A	A	A
105268450_C_G_42	A/T	5	36676	+	NA	NA	NA	NA	NA	NA	A	A	A	N	A	A	A	A	T	T	T	A	A	T	A	A	T	T	A	A	A	A	T	A	A	A	A	T	A	N	A	A	A	A	A	A	T	A	T
104194633_C_T_19	T/A	5	36932	+	NA	NA	NA	NA	NA	NA	T	A	A	T	A	T	T	T	A	T	A	T	T	T	T	T	A	A	T	T	N	T	T	T	T	T	T	A	T	T	T	T	T	T	T	T	T	T	T
104195300_A_G_68	A/T	5	37135	+	NA	NA	NA	NA	NA	NA	A	A	A	A	A	A	A	A	A	T	A	A	T	N	A	A	A	A	A	A	A	A	A	A	A	A	A	A	A	A	A	A	A	A	A	A	A	A	A
104410324_G_A_18	A/T	5	37213	+	NA	NA	NA	NA	NA	NA	A	N	N	N	T	N	A	N	N	N	N	A	A	N	N	A	A	N	A	N	N	N	A	N	A	N	N	A	N	N	A	N	N	N	A	N	N	A	N
107178276_C_T_33	T/A	5	37682	+	NA	NA	NA	NA	NA	NA	A	T	T	T	T	T	T	T	A	A	A	T	T	T	T	T	T	A	T	T	T	T	T	T	T	T	T	A	T	N	T	T	T	T	T	T	T	T	T
106028925_C_T_53	T/A	5	38608	+	NA	NA	NA	NA	NA	NA	T	T	T	T	T	T	A	T	T	A	T	T	T	N	T	T	T	T	T	T	N	N	T	T	T	T	T	T	T	T	T	A	T	A	A	T	A	T	A
104904670_A_G_26	T/A	5	38747	+	NA	NA	NA	NA	NA	NA	N	N	N	N	A	N	N	N	N	N	N	N	N	N	N	A	T	N	N	A	N	N	T	N	N	N	N	T	N	N	T	N	T	N	T	N	N	N	N
104198265_G_A_13	A/T	5	39025	+	NA	NA	NA	NA	NA	NA	N	N	N	A	N	A	N	A	N	N	N	N	N	N	N	N	N	N	N	N	N	N	N	A	N	N	N	N	N	N	A	N	N	N	N	N	N	N	A
105034269_T_C_13	A/T	5	39642	+	NA	NA	NA	NA	NA	NA	A	A	A	T	N	A	A	A	A	A	A	A	A	A	A	A	A	A	A	A	A	A	A	A	A	A	A	A	A	A	A	A	A	A	A	A	A	A	A
105443269_G_A_22	T/A	5	39897	+	NA	NA	NA	NA	NA	NA	T	N	N	T	N	N	N	N	N	N	N	N	T	N	N	N	T	A	N	N	N	T	N	N	A	N	N	N	N	N	N	N	N	N	N	N	N	N	N
105530451_C_A_11	T/A	5	40155	+	NA	NA	NA	NA	NA	NA	N	T	T	N	T	N	T	N	N	T	N	N	A	A	N	N	N	T	N	N	A	T	N	N	N	N	N	N	N	N	N	N	N	T	N	N	N	T	N
104197506_T_G_45	T/A	5	40277	+	NA	NA	NA	NA	NA	NA	T	T	T	A	T	T	T	T	A	T	A	T	T	T	T	T	N	A	T	T	N	T	T	T	T	T	T	A	T	T	T	T	T	T	T	T	T	T	T
104418399_A_G_67	T/A	5	40336	+	NA	NA	NA	NA	NA	NA	A	A	A	A	A	N	A	T	T	T	T	T	T	T	T	A	T	T	T	T	T	T	A	T	A	T	T	T	T	N	T	T	T	T	T	T	T	T	T
105037449_C_G_13	T/A	5	40704	+	NA	NA	NA	NA	NA	NA	N	T	T	A	N	N	N	N	T	N	N	A	N	T	T	N	N	N	N	A	N	N	N	T	N	N	N	N	N	N	N	N	N	N	N	N	N	N	N
106656530_T_C_19	T/A	5	40724	+	NA	NA	NA	NA	NA	NA	T	T	T	T	T	T	T	T	T	T	T	T	T	T	T	T	T	T	T	T	T	T	T	T	T	T	T	T	T	A	T	T	T	T	T	T	T	T	T
106441574_G_A_11	A/T	5	41021	+	NA	NA	NA	NA	NA	NA	A	T	A	T	A	A	N	A	A	T	A	A	A	A	A	A	A	T	A	A	A	A	A	A	A	A	A	A	A	A	A	A	A	A	T	A	A	A	A
105537076_G_T_45	T/A	5	41039	+	NA	NA	NA	NA	NA	NA	A	A	A	A	A	T	T	T	T	T	T	T	T	T	T	T	T	T	T	A	T	T	T	A	T	A	A	T	T	N	T	T	T	T	T	T	T	T	T
106380505_G_A_59	A/T	5	41089	+	NA	NA	NA	NA	NA	NA	A	A	A	A	A	A	A	A	A	T	T	A	A	A	A	A	T	A	A	A	N	A	A	A	A	A	A	T	A	A	A	N	A	A	A	A	A	A	A
104914778_C_T_33	T/A	5	41297	+	NA	NA	NA	NA	NA	NA	A	T	T	A	A	T	T	T	T	T	T	T	T	A	T	T	T	T	T	T	T	T	A	T	T	T	T	T	T	A	N	T	T	T	T	T	A	T	A
106495639_C_G_9	T/A	5	41326	+	NA	NA	NA	NA	NA	NA	A	T	T	T	T	T	T	T	T	T	T	T	T	T	T	T	T	T	T	T	T	T	T	T	T	T	T	T	T	T	T	T	T	T	T	T	T	T	T
103597671_C_T_42	A/T	5	41691	+	NA	NA	NA	NA	NA	NA	T	A	A	N	A	A	A	A	A	A	A	A	A	A	A	A	A	A	A	A	A	A	A	A	A	A	A	A	A	A	A	A	A	A	A	A	A	A	A
106243249_A_G_37	T/A	5	42164	+	NA	NA	NA	NA	NA	NA	T	A	T	A	A	T	T	T	A	A	A	T	T	A	T	T	A	A	T	T	N	T	T	T	T	T	T	A	T	T	T	T	T	T	T	T	T	T	T
103932557_A_G_23	A/T	5	42245	+	NA	NA	NA	NA	NA	NA	A	N	A	A	N	A	A	A	A	T	A	A	A	T	A	A	N	A	A	A	A	A	T	N	A	A	A	A	A	A	A	A	A	A	N	A	T	A	T
106132115_C_A_11	A/T	5	42591	+	NA	NA	NA	NA	NA	NA	T	T	T	N	T	A	T	A	A	A	A	A	A	A	A	T	A	A	A	A	N	T	A	A	T	A	A	A	A	N	T	A	A	A	A	A	A	A	A
104409790_A_G_34	T/A	5	43325	+	NA	NA	NA	NA	NA	NA	A	T	T	T	T	T	T	T	T	T	T	T	T	T	T	T	T	T	T	T	T	T	T	T	T	T	T	T	T	N	T	T	T	T	N	T	T	T	T
105749950_C_T_28	T/A	5	44017	+	NA	NA	NA	NA	NA	NA	N	T	T	T	T	T	N	N	T	N	T	N	A	T	N	T	A	N	N	N	A	N	N	N	N	T	N	N	N	N	N	T	N	N	N	N	N	N	N
106903876_A_G_39	T/A	5	44403	+	NA	NA	NA	NA	NA	NA	N	N	T	N	N	N	N	N	T	N	T	N	N	A	T	N	T	N	N	N	N	N	N	N	N	N	N	T	N	N	N	N	N	N	N	N	N	N	N
106442509_T_G_58	T/A	5	44494	+	NA	NA	NA	NA	NA	NA	T	T	T	T	T	T	T	T	T	T	T	T	T	T	T	T	T	T	T	T	T	T	T	T	T	T	T	T	T	T	T	T	T	T	T	T	T	T	T
106201527_T_A_32	A/T	5	44881	+	NA	NA	NA	NA	NA	NA	N	T	T	T	N	N	N	N	N	N	A	T	N	N	A	N	N	N	N	N	N	N	A	N	N	N	N	A	N	A	N	N	N	N	N	N	N	N	N
106437411_C_T_27	T/A	5	44882	+	NA	NA	NA	NA	NA	NA	T	T	T	T	T	T	T	T	A	A	A	T	T	T	T	T	A	A	T	T	T	T	T	T	T	T	T	A	T	T	T	T	T	T	T	T	T	T	T
106920049_C_T_21	T/A	5	45006	+	NA	NA	NA	NA	NA	NA	T	T	T	T	T	T	T	T	A	T	A	T	T	T	T	T	A	A	T	T	N	T	T	T	T	T	T	A	T	T	T	T	T	T	T	T	T	T	T
103125239_C_G_47	A/T	5	45095	+	NA	NA	NA	NA	NA	NA	A	A	A	A	A	A	A	A	T	A	T	A	A	A	A	A	N	T	A	A	N	A	A	A	A	A	A	T	A	N	A	A	A	A	A	A	A	A	A
104409286_A_G_66	T/A	5	46179	+	NA	NA	NA	NA	NA	NA	T	T	T	T	T	T	T	T	T	T	T	T	T	A	T	T	T	T	T	T	T	T	A	T	T	T	T	T	T	N	T	T	T	T	T	T	A	T	A
106076345_C_T_18	T/A	5	46715	+	NA	NA	NA	NA	NA	NA	T	N	N	N	T	N	N	N	N	N	N	N	N	N	N	N	A	N	N	N	N	N	N	N	N	N	N	N	N	N	N	N	N	N	N	N	N	N	N
102418620_A_G_18	A/T	5	47707	+	NA	NA	NA	NA	NA	NA	N	T	T	T	N	A	A	A	T	N	T	A	A	A	A	A	T	T	A	A	A	A	A	A	A	A	A	T	A	T	A	A	A	A	A	A	A	A	A
106115075_A_C_51	A/T	5	48566	+	NA	NA	NA	NA	NA	NA	A	A	A	A	A	A	A	A	A	A	A	A	A	T	A	A	A	T	A	A	N	A	A	A	A	A	A	A	A	T	A	A	A	A	A	A	T	A	A
106115076_G_A_52	A/T	5	48566	+	NA	NA	NA	NA	NA	NA	A	A	A	A	A	A	A	A	A	A	A	A	A	T	A	A	A	T	A	A	A	A	A	A	A	A	A	A	A	T	A	A	A	A	A	A	T	A	A
105156248_C_T_21	A/T	5	49638	+	NA	NA	NA	NA	NA	NA	N	T	N	T	A	A	A	A	T	T	T	A	A	A	A	A	T	A	A	A	A	A	A	A	A	A	A	T	A	A	A	A	A	A	A	A	A	A	A
106955694_C_T_32	T/A	5	49901	+	NA	NA	NA	NA	NA	NA	A	T	A	A	T	T	T	T	T	T	T	T	T	T	T	T	A	T	T	T	T	A	T	T	T	T	T	T	T	T	A	T	T	T	T	T	T	T	T
103593572_A_G_65	A/T	5	49988	+	NA	NA	NA	NA	NA	NA	A	A	A	A	A	A	A	A	T	A	T	A	A	A	A	A	T	N	A	A	N	A	A	A	A	A	A	T	A	A	A	A	A	A	A	A	A	A	A
105873910_C_G_29	T/A	5	50248	+	NA	NA	NA	NA	NA	NA	T	T	T	T	T	T	N	T	T	A	T	T	T	A	T	T	T	T	T	T	T	T	A	T	T	T	T	T	T	T	T	T	T	T	T	T	A	T	A
104913598_G_A_55	A/T	5	50607	+	NA	NA	NA	NA	NA	NA	T	T	T	A	T	A	A	A	A	A	A	A	A	A	A	A	N	A	N	A	A	A	A	A	A	A	A	A	A	A	A	A	A	A	A	N	A	A	A
106312864_T_G_6	T/A	5	50677	+	NA	NA	NA	NA	NA	NA	N	N	T	N	T	N	N	N	T	T	T	A	N	N	N	N	T	N	N	A	N	N	A	N	N	N	N	T	N	N	N	N	N	N	A	N	T	N	N
106642915_A_C_29	A/T	5	50789	+	NA	NA	NA	NA	NA	NA	A	A	A	A	A	A	A	A	A	T	A	N	A	A	A	A	T	A	A	A	A	A	A	A	A	A	A	A	A	A	A	A	A	A	A	A	A	A	A
102423825_T_C_57	T/A	5	51044	+	NA	NA	NA	NA	NA	NA	N	A	A	N	A	T	T	T	T	T	T	T	T	T	T	N	T	N	T	N	T	T	T	T	T	T	T	T	T	A	T	T	T	T	T	T	T	T	T
106439970_T_C_45	T/A	5	51227	+	NA	NA	NA	NA	NA	NA	T	T	T	T	T	T	T	N	A	A	A	T	T	T	T	T	A	A	T	T	N	T	N	T	T	T	T	A	T	T	T	N	T	N	N	T	T	T	N
106720641_A_G_19	A/T	5	51231	+	NA	NA	NA	NA	NA	NA	A	T	T	A	T	A	A	A	A	A	A	A	A	A	A	A	A	A	A	A	A	A	A	A	A	A	A	A	A	T	A	A	A	A	A	A	A	A	A
105809651_G_A_9	T/A	5	51297	+	NA	NA	NA	NA	NA	NA	T	A	T	T	T	T	T	T	T	A	T	T	T	A	T	T	T	T	T	T	T	T	T	T	T	T	T	T	T	T	T	T	T	T	T	T	A	T	A
103930280_A_G_53	A/T	5	51360	+	NA	NA	NA	NA	NA	NA	N	T	T	T	T	N	A	A	N	A	A	A	A	A	A	N	A	T	A	A	A	A	A	A	A	A	A	A	A	T	A	A	A	A	A	A	A	A	A
102423406_G_T_27	A/T	5	51397	+	NA	NA	NA	NA	NA	NA	A	A	A	A	A	A	A	A	T	T	T	A	A	T	N	A	T	T	A	A	N	A	N	A	A	A	A	T	A	A	A	A	A	A	A	A	T	A	A
103597158_A_G_50	A/T	5	51430	+	NA	NA	NA	NA	NA	NA	T	T	T	T	T	A	A	A	A	T	A	A	A	A	A	A	T	A	A	A	A	A	A	A	A	A	A	A	A	T	A	A	A	A	A	A	A	A	A
106989690_T_C_20	T/A	5	51642	+	NA	NA	NA	NA	NA	NA	T	N	N	T	N	N	N	N	T	T	T	T	N	T	N	N	T	T	N	N	T	N	N	T	N	N	N	T	N	N	N	N	N	N	N	N	N	N	N
105154022_G_A_60	A/T	5	52738	+	NA	NA	NA	NA	NA	NA	N	T	N	N	T	T	N	N	N	N	N	A	N	N	N	N	A	T	N	N	N	N	N	N	N	N	T	N	N	N	N	N	N	N	A	A	N	A	N
104912595_G_A_54	T/A	5	52795	+	NA	NA	NA	NA	NA	NA	T	N	T	T	T	T	T	N	A	A	A	T	T	T	T	N	A	A	T	T	T	T	T	T	T	T	T	A	T	T	T	N	T	N	T	T	T	T	T
106135960_T_C_5	A/T	5	53485	+	NA	NA	NA	NA	NA	NA	A	A	A	A	A	A	A	A	T	A	T	A	A	A	A	A	T	T	A	A	N	A	A	A	A	A	A	T	A	T	A	A	A	A	A	A	A	A	A
106116421_T_C_9	T/A	5	54490	+	NA	NA	NA	NA	NA	NA	T	T	N	T	T	N	N	N	N	N	N	N	N	N	N	N	N	N	N	N	N	A	N	N	N	N	N	N	N	N	N	N	N	N	N	T	N	N	N
106775119_C_T_46	T/A	5	54638	+	NA	NA	NA	NA	NA	NA	T	T	T	T	T	N	A	N	T	N	T	N	A	T	N	A	N	T	N	N	N	N	T	N	T	N	N	T	N	T	N	N	N	N	T	N	T	N	N
105921336_G_A_58	T/A	5	55056	+	NA	NA	NA	NA	NA	NA	T	T	A	T	T	T	T	T	T	T	T	T	T	T	T	T	T	T	T	T	T	T	T	T	T	T	T	T	T	T	T	T	T	T	T	T	T	T	T
101041689_T_C_62	T/A	5	55827	+	NA	NA	NA	NA	NA	NA	T	A	A	A	T	N	A	T	A	A	A	T	T	T	T	A	A	A	T	T	T	A	T	T	A	T	T	A	T	N	A	T	T	T	T	T	T	T	T
105872736_A_G_53	T/A	5	56047	+	NA	NA	NA	NA	NA	NA	A	T	T	T	A	T	T	T	T	A	T	T	T	T	T	T	A	T	T	N	T	T	T	T	T	T	T	T	T	T	T	T	T	T	T	T	T	T	T
103590482_C_T_44	T/A	5	56411	+	NA	NA	NA	NA	NA	NA	A	T	A	T	A	T	T	T	T	T	T	T	T	T	T	T	T	T	T	T	T	T	N	T	T	T	T	T	T	T	T	T	T	T	T	T	T	T	T
103136312_C_T_60	T/A	5	57316	+	NA	NA	NA	NA	NA	NA	N	N	N	N	N	N	N	N	N	N	N	N	A	A	T	T	N	N	N	N	T	N	N	N	N	N	N	N	N	N	N	N	N	N	N	N	N	N	N
106843984_A_G_5	T/A	5	57357	+	NA	NA	NA	NA	NA	NA	N	T	N	T	N	N	N	A	N	T	N	N	A	T	N	N	T	T	N	A	A	T	A	N	N	A	A	N	N	T	A	A	A	A	N	A	N	N	N
104423001_T_A_32	A/T	5	57706	+	NA	NA	NA	NA	NA	NA	A	A	A	A	A	A	A	A	A	T	A	N	A	A	A	A	T	A	A	A	A	A	A	A	A	A	A	A	A	A	A	A	A	A	A	A	A	A	A
103587452_T_G_29	A/T	5	58256	+	NA	NA	NA	NA	NA	NA	A	A	A	T	T	A	A	A	A	A	A	A	A	A	N	A	A	A	A	A	A	A	A	A	A	A	A	A	A	T	A	A	A	A	A	A	A	A	A
106521005_C_G_52	A/T	5	58299	+	NA	NA	NA	NA	NA	NA	A	N	N	N	N	N	N	N	N	A	N	N	N	N	A	N	N	N	N	N	N	N	N	N	N	N	N	N	N	N	N	N	N	N	N	N	N	N	N
102418998_C_A_47	T/A	5	58333	+	NA	NA	NA	NA	NA	NA	N	N	N	N	A	N	N	N	T	N	N	N	N	T	T	N	A	N	N	A	T	A	N	N	N	N	A	N	N	N	N	N	N	N	N	N	N	N	N
102428552_C_G_28	T/A	5	58365	+	NA	NA	NA	NA	NA	NA	N	T	T	T	A	T	T	T	A	T	A	T	T	T	T	T	T	T	T	T	T	T	T	T	T	T	T	A	T	T	T	T	T	T	T	T	T	T	T
106120571_C_T_13	A/T	5	58379	+	NA	NA	NA	NA	NA	NA	N	T	N	N	T	N	N	A	A	A	A	N	A	N	A	A	A	A	N	T	A	N	T	A	T	N	N	A	N	N	N	N	N	N	N	N	N	N	N
105806215_C_T_10	A/T	5	58522	+	NA	NA	NA	NA	NA	NA	N	N	N	A	N	N	N	N	N	A	T	A	N	N	T	N	A	T	N	A	N	A	N	N	N	N	N	N	A	N	T	N	N	N	N	N	N	N	N
105819084_T_C_23	A/T	5	58529	+	NA	NA	NA	NA	NA	NA	N	N	N	T	N	N	N	N	N	N	N	N	N	A	N	N	N	T	N	N	N	A	N	N	N	N	N	N	N	T	N	N	N	N	N	N	N	N	N
106808555_T_C_25	A/T	5	59103	+	NA	NA	NA	NA	NA	NA	N	N	N	A	A	N	A	T	A	N	N	N	T	N	N	N	N	T	A	N	N	N	N	N	N	N	N	N	N	A	N	N	N	N	A	N	T	N	N
106274132_G_C_47	A/T	5	59169	+	NA	NA	NA	NA	NA	NA	A	T	N	T	N	A	A	N	N	A	N	N	N	N	A	N	T	N	N	N	A	N	N	N	N	N	N	N	N	T	N	N	N	N	N	N	N	N	N
104604129_C_A_35	T/A	5	59774	+	NA	NA	NA	NA	NA	NA	N	N	N	N	N	N	A	N	T	T	T	N	N	T	N	N	N	T	N	N	T	N	T	N	N	N	N	T	N	N	N	N	N	N	N	N	T	N	T
106788664_A_G_36	A/T	5	60423	+	NA	NA	NA	NA	NA	NA	A	N	N	N	A	A	A	N	N	A	T	N	N	A	A	N	A	N	N	T	N	N	A	N	N	T	N	A	N	T	A	A	N	N	N	N	N	N	N
106115833_C_G_25	T/A	5	60839	+	NA	NA	NA	NA	NA	NA	A	T	T	A	A	T	T	T	T	A	T	T	T	T	T	T	A	T	T	T	T	T	T	T	T	T	T	T	T	A	T	T	T	T	T	T	T	T	T
105269349_A_G_52	T/A	5	61168	+	NA	NA	NA	NA	NA	NA	T	N	T	T	T	T	T	A	A	A	A	T	T	A	T	T	A	N	N	A	T	N	T	A	T	A	A	A	T	A	A	T	T	T	T	T	A	T	A
105920326_C_A_42	A/T	5	61544	+	NA	NA	NA	NA	NA	NA	N	N	N	A	N	N	A	N	N	N	N	N	N	N	N	N	N	N	N	N	A	A	N	N	N	N	N	N	N	N	N	N	N	N	A	N	N	A	N
103942409_A_T_37	A/T	5	61949	+	NA	NA	NA	NA	NA	NA	T	T	T	N	T	N	A	T	A	N	A	A	T	T	A	A	A	A	A	T	A	A	T	T	A	T	T	A	A	N	T	A	T	A	A	T	T	A	A
105807818_T_G_6	T/A	5	62000	+	NA	NA	NA	NA	NA	NA	A	A	A	A	A	T	T	T	A	T	A	T	T	N	T	T	T	A	T	T	T	T	T	T	T	T	T	A	T	T	T	T	T	T	T	T	T	T	T
103925308_T_A_59	A/T	5	62099	+	NA	NA	NA	NA	NA	NA	T	A	A	A	A	A	T	T	A	N	A	A	A	T	A	A	T	A	A	T	A	A	T	T	T	T	T	A	A	N	A	A	A	A	A	A	T	A	T
106609748_C_T_17	A/T	5	62323	+	NA	NA	NA	NA	NA	NA	A	A	A	A	A	N	N	N	A	A	A	N	N	T	N	N	A	T	N	N	A	N	A	N	N	N	N	A	N	N	N	N	N	N	N	N	T	N	N
106609748_G_A_65	T/A	5	62323	+	NA	NA	NA	NA	NA	NA	T	T	T	T	T	N	N	N	T	T	T	N	N	A	N	N	T	A	N	N	T	N	T	N	N	N	N	T	N	N	N	N	N	N	N	N	A	N	N
104758956_C_T_51	A/T	5	62819	+	NA	NA	NA	NA	NA	NA	N	N	N	A	A	N	T	N	N	N	N	N	N	T	N	N	N	N	N	N	N	A	N	N	N	N	N	N	N	N	N	N	N	N	N	N	N	N	N
105044119_C_T_51	T/A	5	62953	+	NA	NA	NA	NA	NA	NA	N	T	N	T	T	T	N	T	N	N	N	T	N	N	T	N	T	N	T	N	N	N	N	N	N	N	N	N	T	N	N	T	N	T	T	N	N	T	T
106503798_A_T_63	T/A	5	63549	+	NA	NA	NA	NA	NA	NA	N	N	T	T	N	A	A	A	N	N	N	N	A	N	N	N	N	N	N	A	N	N	A	N	N	A	A	N	N	N	A	A	A	A	N	A	N	N	N
104773291_C_G_40	T/A	5	63560	+	NA	NA	NA	NA	NA	NA	A	A	A	A	A	T	T	T	A	A	A	T	T	T	T	T	A	A	T	T	A	T	T	T	T	T	T	A	T	A	T	T	T	T	T	T	T	T	T
103592231_C_T_13	A/T	5	64600	+	NA	NA	NA	NA	NA	NA	A	A	A	T	T	A	A	A	N	T	A	A	A	N	A	A	T	A	A	A	A	A	A	A	A	A	A	A	A	A	A	A	A	A	N	A	A	N	A
103597594_C_G_42	T/A	5	64620	+	NA	NA	NA	NA	NA	NA	T	T	T	T	T	A	T	T	A	T	A	N	A	T	A	A	T	A	A	T	A	N	T	T	T	T	T	A	A	T	A	N	A	N	A	N	T	A	N
105980075_G_A_48	A/T	5	64794	+	NA	NA	NA	NA	NA	NA	N	N	N	N	N	A	N	A	N	N	N	N	N	A	A	N	N	N	A	N	N	N	A	N	N	N	N	N	N	N	N	N	N	N	N	N	N	N	N
106782679_C_T_43	A/T	5	64798	+	NA	NA	NA	NA	NA	NA	N	N	N	N	N	A	N	N	A	N	A	N	N	T	T	N	N	A	N	A	A	N	N	A	N	A	A	A	N	N	N	A	N	A	A	N	N	N	A
104192824_A_T_16	A/T	5	65869	+	NA	NA	NA	NA	NA	NA	T	T	T	T	T	A	A	A	A	A	A	A	A	N	A	A	A	A	A	A	A	A	T	A	A	A	A	A	A	N	A	A	A	A	A	A	A	A	A
105532815_C_T_34	T/A	5	66107	+	NA	NA	NA	NA	NA	NA	A	A	A	A	A	T	A	T	T	T	T	T	T	T	T	A	T	T	T	T	T	T	A	T	A	T	T	T	T	N	T	T	T	T	T	T	T	T	T
104204033_A_G_41	A/T	5	66648	+	NA	NA	NA	NA	NA	NA	A	A	A	A	A	T	A	A	T	T	T	T	T	T	T	A	T	T	T	A	T	A	A	A	A	A	A	T	T	N	A	T	T	T	T	T	T	T	T
104765815_C_T_52	A/T	5	66666	+	NA	NA	NA	NA	NA	NA	T	T	T	A	A	A	T	A	A	A	A	A	A	A	A	T	T	A	A	A	A	A	A	A	T	A	A	A	A	N	A	A	A	A	A	A	A	A	A
105033413_C_A_33	T/A	5	66714	+	NA	NA	NA	NA	NA	NA	T	T	T	T	T	T	T	T	A	A	A	T	T	A	T	T	A	A	T	T	T	A	T	T	T	T	T	A	T	N	A	T	T	T	T	T	A	T	A
106078993_C_T_62	T/A	5	66899	+	NA	NA	NA	NA	NA	NA	T	T	A	A	A	A	A	T	T	A	T	A	T	A	A	T	T	T	A	A	N	T	N	A	T	A	A	T	T	T	T	A	T	A	A	T	A	A	T
107178280_T_C_38	A/T	5	67231	+	NA	NA	NA	NA	NA	NA	A	N	N	A	N	N	N	N	A	A	A	N	N	N	N	N	N	A	N	N	N	N	N	N	N	N	N	A	N	N	N	N	N	N	N	N	N	N	N
105750728_C_T_60	A/T	5	67355	+	NA	NA	NA	NA	NA	NA	N	N	N	N	A	A	N	N	N	N	N	A	N	A	N	N	N	N	N	A	N	N	A	N	N	N	N	N	N	N	N	N	N	N	T	N	N	N	N
106382183_A_G_57	A/T	5	69027	+	NA	NA	NA	NA	NA	NA	A	A	A	A	A	T	N	T	A	A	A	T	N	T	T	T	A	T	N	T	A	T	T	T	T	T	T	A	T	N	T	N	T	T	T	T	T	N	T
105444291_C_A_27	A/T	5	69673	+	NA	NA	NA	NA	NA	NA	T	A	A	A	A	A	A	A	A	A	A	A	T	A	A	A	A	A	A	A	T	A	A	A	T	A	A	A	A	A	A	T	A	T	A	T	A	A	A
106390430_T_C_48	T/A	5	69749	+	NA	NA	NA	NA	NA	NA	N	T	N	N	N	N	T	N	N	T	N	N	N	T	T	N	T	A	N	N	N	N	N	N	T	N	N	N	N	N	N	N	N	N	N	N	N	N	N
106883968_T_G_46	T/A	5	70492	+	NA	NA	NA	NA	NA	NA	T	N	T	A	N	N	N	T	N	N	N	N	T	T	N	T	A	T	T	T	N	T	T	N	N	N	N	N	N	N	T	N	T	N	T	T	T	T	T
106121161_A_G_25	A/T	5	71496	+	NA	NA	NA	NA	NA	NA	N	A	N	N	N	N	N	T	N	A	A	N	A	A	N	A	N	N	N	N	A	N	N	T	A	A	N	N	N	A	N	N	A	N	N	N	N	N	N
106275898_T_C_23	A/T	5	71568	+	NA	NA	NA	NA	NA	NA	A	A	A	N	A	A	A	T	T	T	N	A	A	N	A	A	T	A	A	A	N	A	A	A	A	A	A	T	A	A	A	A	T	A	A	A	A	A	A
105804434_C_T_36	A/T	5	71810	+	NA	NA	NA	NA	NA	NA	T	T	N	N	N	A	A	A	A	A	A	N	A	A	T	A	A	A	N	A	A	A	A	A	N	A	A	A	A	N	A	A	A	A	N	A	A	N	A
105443744_T_C_22	T/A	5	72359	+	NA	NA	NA	NA	NA	NA	N	N	N	N	T	N	N	N	N	N	N	N	N	N	T	N	N	N	N	N	N	T	N	N	N	N	N	N	N	N	N	N	N	N	N	N	N	N	N
105535457_A_G_22	T/A	5	72365	+	NA	NA	NA	NA	NA	NA	T	T	T	A	T	T	T	T	A	T	A	T	T	T	T	T	A	A	T	T	N	T	T	T	T	T	T	A	T	T	T	T	T	T	T	T	T	T	T
106955621_A_G_25	A/T	5	72905	+	NA	NA	NA	NA	NA	NA	A	A	A	A	A	A	A	A	A	A	A	A	A	N	A	A	A	A	A	A	A	A	T	N	A	A	A	A	A	A	A	A	A	A	A	A	T	A	T
105357132_A_G_47	A/T	5	73707	+	NA	NA	NA	NA	NA	NA	A	A	A	A	A	A	A	A	A	A	A	N	A	A	A	A	A	A	A	A	N	A	A	A	A	A	A	A	A	A	A	A	A	A	A	A	A	A	A
103597504_G_A_37	A/T	5	74888	+	NA	NA	NA	NA	NA	NA	A	A	A	A	A	A	A	A	A	A	A	A	A	A	A	A	A	A	A	A	A	A	A	A	A	A	A	A	A	A	A	A	A	A	A	A	A	A	A
106522637_C_T_22	T/A	5	75123	+	NA	NA	NA	NA	NA	NA	T	T	T	T	T	T	T	T	T	A	A	T	T	T	T	T	A	T	T	T	N	T	T	T	T	T	T	A	T	T	T	T	T	T	T	T	T	T	T
103136521_C_A_15	T/A	5	75607	+	NA	NA	NA	NA	NA	NA	T	T	T	N	T	N	T	T	A	A	A	T	T	A	T	T	A	A	T	T	T	A	N	T	T	T	T	A	T	A	A	T	T	T	T	T	A	T	A
103130018_G_C_38	A/T	5	76812	+	NA	NA	NA	NA	NA	NA	T	T	T	N	T	A	A	A	A	T	A	A	A	A	A	A	T	A	A	A	A	A	A	A	A	A	A	A	A	T	A	A	A	A	A	A	A	A	A
105925632_C_T_10	A/T	5	77630	+	NA	NA	NA	NA	NA	NA	A	A	A	A	A	T	T	T	N	N	N	T	T	A	T	T	N	N	T	T	T	T	A	T	A	T	T	N	T	A	T	T	T	T	A	T	A	T	T
106753803_G_A_58	A/T	5	78143	+	NA	NA	NA	NA	NA	NA	T	T	T	T	T	A	A	A	A	A	A	A	A	A	A	A	A	T	A	A	A	A	A	A	A	A	A	A	A	T	A	A	A	A	A	A	A	A	A
106753804_C_T_47	T/A	5	78143	+	NA	NA	NA	NA	NA	NA	T	T	T	T	T	N	N	N	N	N	N	N	N	N	N	N	A	T	N	N	N	N	N	N	N	N	N	N	N	T	N	N	N	N	N	N	N	N	N
106164490_A_G_33	A/T	5	78209	+	NA	NA	NA	NA	NA	NA	N	N	N	N	A	A	N	A	N	N	N	N	N	N	N	N	T	N	N	N	N	T	A	N	A	A	N	N	N	N	N	N	N	N	N	N	N	T	N
105603600_A_C_16	T/A	5	78707	+	NA	NA	NA	NA	NA	NA	N	N	N	N	N	N	N	N	N	N	T	N	N	T	N	N	T	N	N	N	N	T	T	N	N	N	N	N	N	N	N	N	N	N	N	N	N	N	N
104760943_G_T_16	T/A	5	80320	+	NA	NA	NA	NA	NA	NA	T	N	N	N	N	A	N	N	N	T	N	N	N	N	N	A	A	N	N	N	A	N	A	N	N	N	N	N	N	N	N	N	N	N	N	N	N	N	N
105045352_T_G_7	A/T	5	81072	+	NA	NA	NA	NA	NA	NA	A	A	A	T	T	A	T	A	T	T	T	A	N	A	A	T	T	T	A	T	A	A	A	T	T	T	T	T	A	T	A	A	A	A	A	A	A	A	A
106496431_T_C_15	T/A	5	81278	+	NA	NA	NA	NA	NA	NA	T	T	N	T	T	T	T	T	A	A	T	T	T	T	T	T	T	A	T	T	T	T	N	T	T	T	T	T	T	A	T	T	T	T	T	T	T	T	T
106496432_C_G_61	A/T	5	81278	+	NA	NA	NA	NA	NA	NA	A	A	A	A	A	A	A	A	T	T	A	A	A	A	A	A	A	T	A	A	A	A	A	A	A	A	A	A	A	T	A	A	A	A	A	A	A	A	A
103598942_G_A_23	T/A	5	81638	+	NA	NA	NA	NA	NA	NA	N	A	A	A	A	T	T	T	T	T	T	T	T	T	T	T	T	T	T	T	T	T	T	T	T	T	T	T	T	A	T	T	T	T	T	T	T	T	T
106027622_C_G_19	T/A	5	82024	+	NA	NA	NA	NA	NA	NA	T	T	A	T	T	T	T	T	T	T	T	T	T	T	T	T	T	T	T	T	T	T	T	T	T	T	T	T	T	T	T	T	T	T	T	T	T	T	T
104193680_A_G_20	A/T	5	82713	+	NA	NA	NA	NA	NA	NA	A	A	A	A	A	N	A	N	N	N	N	T	N	N	N	A	A	N	T	N	N	N	A	N	A	N	N	N	N	N	N	N	N	N	N	N	N	N	N
106707717_G_A_28	A/T	5	83490	+	NA	NA	NA	NA	NA	NA	T	N	A	A	N	A	A	N	N	N	N	N	N	N	N	T	A	N	T	A	A	N	A	N	N	N	N	N	N	N	N	N	N	N	N	N	T	N	N
105155670_G_A_13	A/T	5	84489	+	NA	NA	NA	NA	NA	NA	T	T	T	A	N	A	T	A	A	A	A	A	A	A	A	T	A	A	A	N	A	A	A	A	N	A	A	A	A	N	A	A	A	A	A	A	A	A	A
103931760_T_C_19	T/A	5	91349	+	NA	NA	NA	NA	NA	NA	T	A	A	A	A	A	N	T	T	T	T	A	A	T	A	A	A	T	A	T	A	A	T	T	T	T	T	T	A	T	A	A	A	A	A	A	T	A	T
106471855_C_A_24	A/T	5	91372	+	NA	NA	NA	NA	NA	NA	A	N	N	N	T	N	N	N	A	N	A	N	N	N	N	N	N	N	N	N	N	N	N	N	N	N	N	A	N	T	N	N	N	N	N	N	N	N	N
106124115_C_T_38	A/T	5	91438	+	NA	NA	NA	NA	NA	NA	N	N	N	N	N	A	N	A	N	N	N	N	N	A	N	N	A	A	N	N	N	N	N	N	A	N	N	N	N	N	N	N	T	N	N	N	N	A	N
105043701_T_C_7	A/T	5	91737	+	NA	NA	NA	NA	NA	NA	N	N	T	N	A	N	N	N	T	N	N	N	N	N	A	N	N	A	A	N	N	T	N	N	N	N	N	N	N	N	N	N	N	N	N	N	N	N	N
105156965_G_A_14	T/A	5	91906	+	NA	NA	NA	NA	NA	NA	N	N	T	N	N	T	N	T	T	T	N	T	N	N	N	T	A	N	T	T	T	A	N	T	N	T	T	N	N	T	N	T	N	T	N	N	T	T	T
101040173_G_T_8	A/T	5	91929	+	NA	NA	NA	NA	NA	NA	A	A	A	A	T	A	A	A	T	T	T	A	A	A	A	A	T	T	N	N	A	A	A	A	A	A	A	T	A	T	N	A	A	A	A	A	A	A	A
106618784_G_A_55	A/T	5	91984	+	NA	NA	NA	NA	NA	NA	A	A	A	A	A	T	T	N	N	A	N	T	A	N	N	T	T	N	N	N	N	N	N	A	N	A	A	N	N	N	N	N	N	N	N	A	N	N	N
106618789_G_A_50	A/T	5	91984	+	NA	NA	NA	NA	NA	NA	T	T	T	T	T	A	A	A	A	T	A	A	T	A	A	A	A	A	A	N	A	A	A	N	A	T	T	A	A	A	A	A	A	A	A	T	A	A	A
104191431_C_G_22	T/A	5	94308	+	NA	NA	NA	NA	NA	NA	T	T	T	T	T	A	T	T	T	T	T	A	A	T	A	T	T	T	A	T	A	T	T	T	T	T	T	T	A	T	T	A	A	A	A	A	N	A	T
106235784_A_G_58	T/A	5	96160	+	NA	NA	NA	NA	NA	NA	A	N	N	N	T	T	T	N	N	N	N	T	N	N	T	N	T	N	T	N	N	N	N	N	N	N	N	N	T	N	N	T	N	T	T	N	N	T	T
105981920_A_G_44	T/A	5	96416	+	NA	NA	NA	NA	NA	NA	N	N	N	N	N	T	T	T	A	A	A	T	T	T	T	T	A	A	T	T	A	T	T	T	T	T	T	A	T	N	T	T	T	T	T	T	T	T	N
103586357_G_A_12	T/A	5	96631	+	NA	NA	NA	NA	NA	NA	T	T	T	T	T	T	N	A	A	A	A	N	T	A	N	T	A	A	T	A	T	A	T	A	T	A	A	A	T	N	A	T	T	T	T	T	A	T	A
105871626_G_A_16	A/T	5	96833	+	NA	NA	NA	NA	NA	NA	N	N	T	N	N	N	A	N	T	T	T	N	N	N	N	N	T	N	N	N	N	N	T	A	T	N	N	N	N	N	N	N	A	A	N	N	N	N	N
105367565_A_G_51	T/A	5	98498	+	NA	NA	NA	NA	NA	NA	N	N	N	N	N	T	T	N	N	T	N	N	N	T	N	N	T	T	A	A	N	A	T	N	N	T	N	N	N	N	N	N	T	A	N	N	N	N	N
106557414_A_G_63	T/A	5	98830	+	NA	NA	NA	NA	NA	NA	A	T	T	A	T	T	T	T	A	T	A	T	T	T	T	T	T	T	T	T	T	T	T	T	T	T	T	A	T	T	T	T	T	T	T	T	T	T	T
106245694_G_C_32	A/T	5	98925	+	NA	NA	NA	NA	NA	NA	A	A	A	A	A	T	T	T	A	A	A	T	T	A	T	T	A	A	T	T	T	A	T	T	T	T	T	A	T	A	A	T	T	T	T	T	A	T	A
106897944_A_G_21	T/A	5	100099	+	NA	NA	NA	NA	NA	NA	T	T	A	N	T	N	N	N	T	N	T	N	N	N	N	N	T	T	N	N	N	N	T	T	N	T	T	T	N	N	N	N	N	N	N	N	N	N	N
105748718_C_T_26	T/A	5	100364	+	NA	NA	NA	NA	NA	NA	T	T	T	T	T	A	A	A	T	T	T	A	A	T	A	A	T	T	A	A	A	A	T	A	T	A	A	T	A	T	A	A	N	A	T	A	T	A	A
105972832_A_G_10	T/A	5	100486	+	NA	NA	NA	NA	NA	NA	T	N	N	T	N	T	T	T	A	A	N	T	N	N	T	N	N	N	N	N	N	N	N	N	T	N	N	N	N	N	T	N	T	T	N	N	T	N	T
103128193_G_T_54	T/A	5	100541	+	NA	NA	NA	NA	NA	NA	A	A	A	T	T	T	A	T	T	T	T	T	T	T	T	A	T	T	T	T	T	T	T	T	A	T	T	T	T	N	T	T	T	T	T	T	T	T	T
105158987_C_T_13	T/A	5	100615	+	NA	NA	NA	NA	NA	NA	N	T	T	N	N	T	N	N	N	N	N	N	N	N	A	N	N	T	T	N	N	T	N	N	N	N	N	N	N	N	N	A	N	N	N	N	N	N	N
105032773_C_T_59	A/T	5	101094	+	NA	NA	NA	NA	NA	NA	A	A	A	A	A	A	A	A	T	A	T	A	A	A	A	A	T	T	A	A	N	A	A	A	A	A	A	T	A	T	A	A	A	A	A	A	A	A	A
104199881_C_T_46	A/T	5	101868	+	NA	NA	NA	NA	NA	NA	T	T	T	T	A	A	A	A	T	T	T	A	A	A	A	A	N	N	A	A	A	A	N	A	A	A	A	T	A	A	A	A	A	A	T	A	A	A	A
105268281_C_A_26	T/A	5	102564	+	NA	NA	NA	NA	NA	NA	T	N	N	A	N	N	N	A	T	N	T	N	N	N	N	A	N	N	T	N	T	N	A	A	N	N	N	N	N	N	N	N	N	N	N	N	N	N	N
106406650_A_G_13	A/T	5	103837	+	NA	NA	NA	NA	NA	NA	A	A	N	N	A	T	N	N	N	A	N	T	N	T	N	N	N	N	N	N	N	N	N	T	T	N	A	N	N	A	N	N	N	N	N	N	N	N	T
104773364_C_T_49	T/A	5	105269	+	NA	NA	NA	NA	NA	NA	A	A	A	T	A	T	T	T	N	A	N	T	T	T	T	T	A	N	T	T	T	T	T	T	T	T	T	N	T	A	T	T	T	T	T	T	T	T	T
105531217_C_T_30	A/T	5	105706	+	NA	NA	NA	NA	NA	NA	A	N	A	N	N	A	A	A	A	N	A	N	A	A	A	A	A	A	A	A	A	A	A	N	A	A	A	A	A	A	A	A	A	A	A	A	A	A	A
105920628_G_A_62	A/T	5	105891	+	NA	NA	NA	NA	NA	NA	A	A	A	A	T	A	A	A	A	A	A	A	A	A	A	A	A	A	A	A	A	A	A	A	T	A	A	A	A	A	A	A	A	A	A	A	A	A	A
106911080_A_G_10	T/A	5	107255	+	NA	NA	NA	NA	NA	NA	T	T	A	T	T	A	A	N	N	T	A	A	A	T	A	N	N	A	N	T	A	A	T	N	N	N	N	N	N	T	N	N	N	N	N	N	T	N	T
105035156_C_G_57	T/A	5	107793	+	NA	NA	NA	NA	NA	NA	T	T	T	T	T	A	T	T	T	T	T	A	A	T	A	T	T	T	A	T	A	T	T	T	T	T	T	T	A	T	T	A	A	A	A	A	T	A	T
106802225_C_T_25	T/A	5	109091	+	NA	NA	NA	NA	NA	NA	N	N	N	N	N	N	T	N	N	T	N	N	N	N	N	N	N	N	N	T	T	N	N	N	N	N	N	N	N	N	T	T	N	T	N	N	N	N	T
106521463_C_T_45	A/T	5	109905	+	NA	NA	NA	NA	NA	NA	N	N	N	N	N	A	A	A	A	A	A	A	A	N	N	N	N	A	A	A	A	A	A	A	A	A	A	A	A	T	A	A	A	A	A	A	A	A	A
103598878_G_C_10	A/T	5	113851	+	NA	NA	NA	NA	NA	NA	T	T	T	T	T	A	A	A	A	A	A	A	A	A	A	A	A	A	A	A	A	A	A	A	A	A	A	A	A	T	A	A	A	A	A	A	A	A	A
105362155_C_A_14	T/A	5	115611	+	NA	NA	NA	NA	NA	NA	A	T	T	T	T	T	T	T	T	T	T	T	T	T	T	T	T	T	T	T	T	T	T	T	T	T	T	T	T	T	T	T	T	T	T	T	T	T	T
104189853_C_G_18	T/A	5	118037	+	NA	NA	NA	NA	NA	NA	T	T	T	T	T	A	T	A	T	T	T	A	A	A	A	T	T	T	A	A	A	N	N	A	T	A	A	T	A	N	T	A	A	A	A	A	A	A	A
105926399_A_T_68	T/A	5	119504	+	NA	NA	NA	NA	NA	NA	T	N	N	N	N	T	N	N	T	N	N	N	N	T	N	N	T	N	T	N	N	T	N	N	N	N	T	N	N	T	N	N	N	N	N	T	N	N	N
106654676_T_C_57	A/T	5	119681	+	NA	NA	NA	NA	NA	NA	A	T	N	T	T	A	A	T	A	A	A	A	A	A	A	A	A	T	A	A	T	A	A	A	A	A	A	A	A	T	A	T	A	T	A	A	A	A	A
106654678_G_A_53	A/T	5	119681	+	NA	NA	NA	NA	NA	NA	A	T	N	T	T	A	A	T	A	A	A	A	A	A	A	A	A	T	A	A	T	A	A	A	A	A	A	A	A	T	A	T	A	T	A	A	A	A	A
106165845_G_A_29	T/A	5	121669	+	NA	NA	NA	NA	NA	NA	T	A	A	A	A	A	T	T	T	T	T	A	A	T	A	A	T	T	A	T	A	A	N	T	T	T	T	T	A	T	A	A	A	A	A	A	T	A	T
106166099_T_C_34	A/T	5	122429	+	NA	NA	NA	NA	NA	NA	T	A	T	T	T	A	A	A	A	A	A	A	A	T	A	A	A	N	A	N	A	A	A	N	A	N	N	A	A	A	A	A	A	A	A	A	T	A	A
105769173_G_C_28	A/T	5	123780	+	NA	NA	NA	NA	NA	NA	A	N	N	T	A	N	N	A	A	N	N	N	A	N	A	T	N	A	N	N	A	A	A	A	N	A	N	A	N	N	A	N	N	A	N	A	N	N	N
106076323_T_G_38	A/T	5	124749	+	NA	NA	NA	NA	NA	NA	A	A	T	T	T	T	T	A	A	A	A	A	A	T	A	A	A	A	A	A	T	A	T	A	A	A	A	A	A	N	A	T	A	T	T	A	T	A	T
105683879_C_T_38	A/T	5	128079	+	NA	NA	NA	NA	NA	NA	T	T	T	T	T	A	A	A	A	A	A	A	A	A	A	A	A	A	A	A	A	A	T	A	A	A	A	A	A	N	A	A	A	A	A	A	A	A	A
104196006_C_T_61	A/T	5	135295	+	NA	NA	NA	NA	NA	NA	T	T	T	T	T	A	A	A	T	T	T	A	A	T	A	A	T	N	A	A	A	T	A	A	A	A	A	T	A	N	T	A	A	A	A	A	T	A	T
105683624_G_A_32	T/A	5	136123	+	NA	NA	NA	NA	NA	NA	T	T	A	A	T	T	T	T	N	A	A	T	T	N	T	T	A	A	T	T	A	T	A	T	A	T	T	A	T	A	T	A	T	A	T	T	A	T	A
106736265_C_A_52	A/T	5	136565	+	NA	NA	NA	NA	NA	NA	N	A	N	A	N	A	A	N	A	A	A	N	A	N	N	A	N	T	A	N	N	N	A	N	N	N	A	N	N	A	A	A	N	N	A	N	N	N	N
104420907_T_A_40	A/T	5	140197	+	NA	NA	NA	NA	NA	NA	A	A	A	A	A	T	T	T	A	A	A	T	T	A	T	T	A	N	T	T	T	A	N	T	T	T	T	A	T	N	A	T	T	T	T	T	A	T	A
106237226_T_G_59	A/T	5	145021	+	NA	NA	NA	NA	NA	NA	N	N	T	A	T	A	A	A	T	T	T	A	A	A	A	A	T	T	A	A	A	A	A	A	A	A	A	T	A	A	A	A	A	A	A	A	A	A	A
105537756_T_C_8	A/T	5	145272	+	NA	NA	NA	NA	NA	NA	T	A	T	A	T	A	A	A	T	T	T	A	A	A	A	A	T	T	A	A	A	A	A	A	A	A	A	T	A	A	A	A	A	A	A	A	A	A	A
105149358_C_T_27	T/A	5	145637	+	NA	NA	NA	NA	NA	NA	N	N	N	T	A	N	N	T	N	N	N	N	N	N	T	N	N	N	N	N	N	A	N	N	N	N	N	N	N	N	N	N	N	N	T	N	N	N	A
104924384_G_A_57	A/T	5	146239	+	NA	NA	NA	NA	NA	NA	A	A	A	A	A	A	N	A	T	A	T	A	A	A	A	A	A	T	A	A	A	A	A	A	A	A	A	T	A	N	A	A	A	A	A	A	A	A	A
105612292_G_A_41	T/A	5	146261	+	NA	NA	NA	NA	NA	NA	A	T	A	T	A	T	T	T	A	A	A	T	T	T	T	T	A	A	T	T	T	T	T	T	T	T	T	A	T	T	T	T	T	T	T	T	T	T	T
103929047_C_G_10	A/T	5	148810	+	NA	NA	NA	NA	NA	NA	A	A	A	N	N	A	N	A	T	T	T	A	A	T	A	A	T	T	A	A	A	A	A	A	A	A	A	T	A	T	A	A	A	A	A	A	T	A	T
106135846_T_C_64	T/A	5	150837	+	NA	NA	NA	NA	NA	NA	N	T	T	T	T	T	T	T	A	T	A	T	T	T	T	T	A	A	T	T	T	T	T	T	T	T	T	A	T	T	T	T	T	T	T	T	T	T	T
106676807_C_T_10	T/A	5	151539	+	NA	NA	NA	NA	NA	NA	N	T	N	T	N	N	N	A	N	N	N	N	N	N	N	N	N	N	N	N	N	N	N	N	N	T	N	N	N	N	N	N	N	N	N	N	N	N	N
106759225_G_A_16	A/T	5	153614	+	NA	NA	NA	NA	NA	NA	A	A	A	A	A	N	A	A	N	N	N	A	A	A	A	A	N	N	A	N	N	A	A	T	A	N	N	T	A	A	A	N	A	T	N	A	A	A	N
105446999_A_T_9	A/T	5	153969	+	NA	NA	NA	NA	NA	NA	A	A	A	A	A	A	A	A	N	T	T	A	A	A	A	A	T	T	A	A	A	A	T	A	A	A	A	T	A	T	A	A	N	A	A	A	A	A	A
105808096_G_C_19	A/T	5	154035	+	NA	NA	NA	NA	NA	NA	A	A	A	A	A	A	A	A	T	T	T	A	A	A	A	A	T	T	A	A	A	A	T	A	A	A	A	T	A	T	A	A	A	A	A	A	A	A	A
103932174_T_A_51	A/T	5	161270	+	NA	NA	NA	NA	NA	NA	A	N	N	A	N	N	N	N	N	T	A	N	N	N	N	N	N	N	T	N	T	N	N	N	A	N	N	N	N	N	N	N	N	N	N	N	N	N	A
104914403_G_A_48	A/T	5	162107	+	NA	NA	NA	NA	NA	NA	T	T	A	A	A	A	A	A	N	A	N	A	A	A	A	A	N	N	A	A	A	A	A	A	A	A	A	N	A	N	A	A	A	A	A	A	A	A	A
106909090_T_G_11	A/T	5	163728	+	NA	NA	NA	NA	NA	NA	A	A	T	A	A	A	A	A	T	A	T	A	A	A	A	A	T	A	A	A	A	A	A	A	A	A	A	T	A	A	A	A	A	A	N	A	A	A	A
104203521_C_A_54	T/A	5	164329	+	NA	NA	NA	NA	NA	NA	T	T	T	A	A	T	T	T	T	A	T	T	T	T	T	T	A	T	T	T	T	T	T	T	T	T	T	T	T	T	T	T	T	T	T	T	T	T	T
106783192_G_A_56	T/A	5	166483	+	NA	NA	NA	NA	NA	NA	T	T	T	T	T	A	A	A	N	T	N	A	A	T	A	T	T	A	A	A	N	T	T	A	T	A	A	T	A	T	T	A	A	A	T	A	T	A	A
105601955_A_G_5	A/T	5	166583	+	NA	NA	NA	NA	NA	NA	A	A	N	N	N	N	N	N	T	N	T	T	N	N	T	N	N	N	A	N	T	N	N	N	N	N	N	N	N	N	N	N	N	N	N	N	N	N	N
106851762_C_G_11	A/T	5	176272	+	NA	NA	NA	NA	NA	NA	A	A	A	A	A	A	A	T	T	T	T	A	A	T	A	A	T	T	A	T	A	T	A	T	A	T	T	T	A	N	T	A	A	A	A	A	T	A	T
105927318_T_C_65	T/A	5	178419	+	NA	NA	NA	NA	NA	NA	N	N	N	N	N	N	T	N	N	N	N	N	N	T	A	N	N	N	N	N	N	A	N	N	N	N	N	N	N	N	N	T	T	T	T	N	T	T	N
106723546_T_G_45	A/T	5	184061	+	NA	NA	NA	NA	NA	NA	A	A	A	A	A	A	A	A	T	T	T	A	A	A	A	A	T	T	A	A	A	A	A	A	A	A	A	T	A	A	A	A	A	A	A	A	A	A	A
106735123_C_G_37	A/T	5	188889	+	NA	NA	NA	NA	NA	NA	N	A	A	A	N	A	A	A	T	N	T	A	A	A	A	A	A	N	A	A	N	A	A	A	A	A	N	T	A	N	A	A	A	A	A	A	A	A	A
106735123_G_T_9	A/T	5	188889	+	NA	NA	NA	NA	NA	NA	A	A	A	A	T	A	A	A	T	T	T	A	A	A	A	A	A	T	A	A	T	A	A	A	A	A	N	T	A	T	A	A	A	A	A	A	A	A	A
106630340_T_C_59	A/T	5	191572	+	NA	NA	NA	NA	NA	NA	A	A	A	A	A	N	N	N	N	N	N	N	N	T	N	T	N	N	N	N	N	N	N	N	N	N	N	N	N	A	N	N	N	N	N	N	N	N	N
101035758_T_C_66	T/A	5	198878	+	NA	NA	NA	NA	NA	NA	T	T	T	T	N	N	T	N	A	A	A	T	T	A	N	T	A	A	T	T	T	A	T	T	T	T	T	A	T	A	A	T	T	T	T	T	A	T	A
105039676_T_G_57	T/A	5	200804	+	NA	NA	NA	NA	NA	NA	T	A	A	A	A	A	T	A	T	A	T	A	A	A	A	T	T	T	A	A	A	T	A	N	T	A	A	T	T	T	T	A	T	A	A	A	A	A	A
104618907_C_G_8	T/A	5	202045	+	NA	NA	NA	NA	NA	NA	N	T	T	T	T	T	T	T	T	T	T	T	T	T	T	T	T	T	T	T	A	T	T	T	N	T	T	T	T	T	T	A	T	A	T	T	T	T	T
106072175_A_G_7	T/A	5	203144	+	NA	NA	NA	NA	NA	NA	T	T	T	A	A	T	T	T	N	A	T	T	T	T	T	T	A	T	T	T	T	T	T	T	T	T	T	T	T	A	T	T	T	T	T	T	T	T	T
106921294_C_T_39	A/T	5	214638	+	NA	NA	NA	NA	NA	NA	A	A	A	N	A	N	N	N	N	A	A	T	N	A	N	A	A	A	N	T	N	A	N	N	A	T	T	A	N	A	A	N	N	N	A	N	A	N	T
106921301_C_G_53	T/A	5	214638	+	NA	NA	NA	NA	NA	NA	N	A	N	T	N	N	N	N	N	A	N	T	N	N	N	N	N	N	N	T	A	A	T	T	N	T	T	N	N	N	N	N	N	N	N	N	N	N	T
105751471_A_G_20	T/A	5	214898	+	NA	NA	NA	NA	NA	NA	N	N	T	N	T	N	N	N	N	T	T	T	N	T	N	N	N	N	N	N	N	N	T	N	N	N	N	N	N	N	N	T	N	N	N	N	N	N	N
105287818_T_C_13	T/A	5	217787	+	NA	NA	NA	NA	NA	NA	T	A	A	A	A	T	T	T	T	A	T	A	T	T	A	T	A	T	A	T	T	T	T	T	A	T	T	T	T	A	T	T	T	T	A	T	T	A	T
105047476_G_A_19	A/T	5	230576	+	NA	NA	NA	NA	NA	NA	A	A	A	A	N	A	A	A	T	T	T	A	A	A	N	A	N	T	A	A	A	A	T	A	A	A	A	T	A	A	A	A	A	A	A	A	A	A	A
106496482_G_A_5	A/T	5	239581	+	NA	NA	NA	NA	NA	NA	N	A	A	N	N	N	A	N	N	N	N	N	A	N	N	N	N	N	A	N	N	N	N	N	N	N	N	N	N	N	N	N	N	N	N	N	N	N	N
106496483_G_A_16	A/T	5	239581	+	NA	NA	NA	NA	NA	NA	A	N	N	T	N	N	T	N	N	A	N	A	N	N	N	N	N	N	T	A	A	N	N	A	A	N	N	N	N	N	N	N	N	N	N	N	N	N	N
105928384_T_C_18	A/T	5	262523	+	NA	NA	NA	NA	NA	NA	N	N	N	N	A	N	N	N	N	N	N	N	T	T	N	N	N	N	A	N	N	N	N	N	N	N	N	N	A	N	N	N	N	N	N	N	N	N	N
105928387_T_A_49	T/A	5	262523	+	NA	NA	NA	NA	NA	NA	N	N	T	N	A	N	N	T	N	N	N	N	N	T	N	N	N	N	N	N	N	N	N	N	N	N	N	N	A	N	N	N	N	N	N	N	N	N	N
103590682_A_G_29	A/T	5	264710	+	NA	NA	NA	NA	NA	NA	T	T	A	A	T	A	A	A	A	A	A	A	A	A	A	A	A	A	A	A	A	A	A	A	A	A	A	A	A	A	A	A	A	A	A	A	A	A	A
105926568_T_C_64	T/A	5	271156	+	NA	NA	NA	NA	NA	NA	T	T	T	N	T	N	N	A	T	N	T	A	A	N	N	T	N	T	A	N	A	N	A	A	N	A	A	T	A	N	N	N	A	A	N	A	A	N	A
105948740_C_A_61	T/A	5	274885	+	NA	NA	NA	NA	NA	NA	T	A	N	A	T	N	T	N	N	N	N	N	N	N	N	N	N	T	N	N	N	N	A	N	N	N	N	N	N	N	N	N	N	N	N	N	N	N	N
105948740_G_C_49	A/T	5	274885	+	NA	NA	NA	NA	NA	NA	T	A	A	A	T	A	N	A	A	A	A	A	A	A	A	A	A	N	A	A	A	A	A	A	A	A	A	A	A	A	A	A	A	A	A	A	A	A	A
105683445_A_G_27	A/T	5	277552	+	NA	NA	NA	NA	NA	NA	A	A	A	A	A	A	T	T	A	A	A	A	T	T	A	T	A	A	A	A	N	T	A	A	T	A	A	A	A	A	T	A	T	A	A	T	T	A	T
105683445_A_G_29	A/T	5	277552	+	NA	NA	NA	NA	NA	NA	N	N	N	N	N	N	A	A	N	T	N	N	A	A	N	A	N	T	N	N	N	A	T	N	A	N	N	N	N	N	A	N	N	N	N	A	A	N	A
105673237_C_T_57	T/A	5	289796	+	NA	NA	NA	NA	NA	NA	T	N	T	T	T	T	T	T	T	T	T	T	T	T	T	T	T	T	T	T	T	T	T	T	T	T	T	T	T	N	T	T	T	T	T	T	T	T	T
104915497_C_T_25	A/T	5	291082	+	NA	NA	NA	NA	NA	NA	A	A	T	A	T	A	A	A	A	T	A	A	A	A	A	A	T	T	A	A	A	A	N	A	T	A	A	A	A	A	A	A	A	A	A	A	A	A	A
105675702_A_G_19	A/T	5	291836	+	NA	NA	NA	NA	NA	NA	N	T	N	N	T	N	N	N	A	N	A	N	T	A	T	N	T	N	N	N	N	N	N	N	N	N	N	N	N	N	N	N	N	N	N	N	N	N	N
101036569_C_T_19	T/A	5	293984	+	NA	NA	NA	NA	NA	NA	N	A	A	A	A	T	T	T	A	A	A	T	T	T	T	T	A	T	T	T	T	T	T	T	T	T	T	A	T	A	T	T	T	T	T	T	T	T	T
104761979_C_T_14	A/T	5	313092	+	NA	NA	NA	NA	NA	NA	A	N	N	N	N	T	N	N	T	N	N	N	N	N	N	N	N	N	A	T	A	N	N	N	N	N	N	N	N	T	N	A	N	N	N	N	N	N	N
104761979_T_G_35	T/A	5	313092	+	NA	NA	NA	NA	NA	NA	T	A	N	N	N	N	N	N	N	A	N	N	N	N	N	N	N	N	T	A	T	A	N	N	N	N	N	N	N	N	N	T	N	N	N	N	N	N	N
106237038_C_G_35	T/A	5	346916	+	NA	NA	NA	NA	NA	NA	N	N	N	N	N	N	N	N	N	N	N	N	N	N	N	N	A	N	N	N	N	N	N	N	T	N	N	N	T	N	N	N	N	N	N	N	N	N	N
104413437_G_A_29	T/A	5	381356	+	NA	NA	NA	NA	NA	NA	T	T	T	T	T	T	T	T	T	A	T	T	T	A	T	T	T	T	T	T	T	T	A	T	T	T	T	T	T	T	T	T	T	T	T	T	A	T	A
106548576_T_C_8	A/T	5	388024	+	NA	NA	NA	NA	NA	NA	T	A	A	A	A	A	T	A	A	A	A	A	A	A	A	T	A	A	A	A	A	T	A	A	T	A	A	A	A	A	T	A	A	A	A	A	A	A	A
104904237_G_T_24	T/A	5	538284	+	NA	NA	NA	NA	NA	NA	N	N	N	T	N	N	N	N	N	N	T	N	N	N	T	N	N	T	N	N	N	N	N	N	N	N	N	N	N	N	N	N	N	N	N	N	N	N	N
106803526_A_C_27	A/T	5	550308	+	NA	NA	NA	NA	NA	NA	T	A	A	A	A	A	A	A	A	T	A	A	A	A	A	A	A	A	A	A	A	A	N	A	A	A	A	A	A	N	A	A	A	A	A	A	A	A	A
106859869_G_A_6	A/T	6	262	+	NA	NA	NA	NA	NA	NA	A	N	N	T	A	A	A	A	T	N	T	A	N	N	N	A	T	A	A	N	N	A	A	N	A	A	A	T	A	A	A	A	A	A	N	A	N	A	A
103946192_C_G_24	A/T	6	1304	+	NA	NA	NA	NA	NA	NA	A	A	A	A	A	A	A	A	A	A	A	A	A	A	A	A	A	A	A	A	A	A	A	A	A	A	A	A	A	T	A	A	A	A	A	A	A	A	A
106281827_A_C_56	T/A	6	2159	+	NA	NA	NA	NA	NA	NA	T	T	T	T	T	T	T	T	T	T	T	T	T	T	T	T	T	T	T	T	T	T	T	T	T	T	T	T	T	T	T	T	T	T	T	T	T	T	T
106348732_C_G_52	T/A	6	3594	+	NA	NA	NA	NA	NA	NA	A	N	N	N	T	T	N	T	N	N	T	A	N	A	N	N	A	N	N	N	T	N	N	N	N	N	N	N	N	N	T	N	N	N	N	N	T	A	T
105923254_C_G_28	T/A	6	3663	+	NA	NA	NA	NA	NA	NA	N	N	N	N	N	T	N	N	T	T	T	N	N	A	N	N	T	T	N	T	T	N	N	T	N	T	T	T	N	N	N	T	N	T	T	N	N	N	T
105266582_A_G_17	A/T	6	3869	+	NA	NA	NA	NA	NA	NA	A	N	N	A	T	N	N	A	N	N	N	A	N	N	A	N	N	N	A	N	N	A	N	N	A	N	N	N	A	N	A	N	N	N	N	N	N	A	N
105266582_A_T_37	T/A	6	3869	+	NA	NA	NA	NA	NA	NA	N	T	T	T	N	N	N	T	N	T	N	N	N	N	T	N	T	N	N	N	N	N	N	N	N	N	N	N	N	N	N	N	N	N	N	N	N	N	N
107154106_T_C_38	A/T	6	3949	+	NA	NA	NA	NA	NA	NA	N	T	N	N	N	N	A	N	T	N	T	N	A	N	N	A	N	N	N	N	N	N	N	A	A	A	A	T	N	N	N	N	N	N	N	A	N	N	N
103606645_C_T_28	T/A	6	4113	+	NA	NA	NA	NA	NA	NA	A	T	A	T	T	T	T	T	A	A	A	T	T	T	T	T	A	A	T	T	A	T	T	T	T	T	T	A	T	N	T	T	T	T	T	T	T	T	T
105258848_T_C_64	A/T	6	4404	+	NA	NA	NA	NA	NA	NA	N	A	N	N	N	N	N	N	N	N	N	N	T	N	N	A	T	N	A	A	N	N	T	A	N	N	N	N	A	N	N	N	N	N	T	N	N	N	N
103597701_G_A_57	A/T	6	4476	+	NA	NA	NA	NA	NA	NA	N	N	N	A	A	A	A	N	N	N	A	N	T	A	N	N	A	N	T	N	A	N	T	A	N	N	A	N	A	N	N	N	A	N	N	A	N	N	N
106687421_C_A_7	A/T	6	4482	+	NA	NA	NA	NA	NA	NA	A	A	A	A	A	A	A	A	A	A	A	A	A	A	A	A	A	A	A	A	A	A	A	A	A	A	A	A	A	A	A	A	A	A	A	A	A	A	A
106312258_C_A_5	A/T	6	4511	+	NA	NA	NA	NA	NA	NA	N	T	N	N	N	N	N	N	T	N	N	N	N	N	T	N	T	N	N	N	N	N	N	N	N	N	N	N	N	N	N	N	N	N	N	N	N	N	N
105167646_C_T_63	T/A	6	4553	+	NA	NA	NA	NA	NA	NA	T	T	T	T	T	T	T	T	T	T	T	T	T	T	T	N	N	T	T	T	T	T	N	T	T	T	T	T	T	T	T	T	T	T	T	T	T	T	T
103923463_C_A_7	A/T	6	4717	+	NA	NA	NA	NA	NA	NA	A	A	A	T	T	A	A	A	A	A	A	A	A	A	A	A	N	A	A	A	A	A	A	A	A	A	A	A	A	T	A	A	A	A	A	A	A	A	A
106673722_G_C_42	A/T	6	4783	+	NA	NA	NA	NA	NA	NA	A	T	T	A	A	A	A	A	T	T	T	A	A	A	A	A	N	T	A	A	T	A	A	A	A	A	A	T	A	A	A	A	A	A	A	A	N	A	A
104925604_A_G_36	A/T	6	5751	+	NA	NA	NA	NA	NA	NA	T	N	A	A	A	A	A	A	A	A	A	A	A	A	A	A	A	A	A	A	A	A	A	A	A	A	A	A	A	A	A	A	A	A	A	A	A	A	A
105356578_T_C_29	A/T	6	6556	+	NA	NA	NA	NA	NA	NA	N	N	N	N	N	N	N	N	N	N	N	N	N	N	N	A	N	N	N	N	N	N	N	N	N	N	N	N	N	N	N	N	N	N	N	N	N	N	N
106734326_G_A_42	A/T	6	7339	+	NA	NA	NA	NA	NA	NA	T	A	A	T	N	A	A	N	A	A	A	N	A	N	A	N	A	A	N	N	A	A	T	A	N	N	N	N	N	N	A	N	A	A	A	N	N	N	N
106734326_G_A_8	A/T	6	7339	+	NA	NA	NA	NA	NA	NA	T	N	N	N	A	N	N	A	N	A	A	N	N	A	N	A	N	N	A	A	N	A	N	A	A	A	A	A	A	N	A	N	A	N	A	N	A	N	A
106588976_C_G_55	A/T	6	7451	+	NA	NA	NA	NA	NA	NA	N	T	T	A	N	N	N	N	T	N	N	N	A	N	N	N	N	N	A	N	N	N	N	N	N	N	N	N	N	N	N	N	T	N	N	N	N	N	N
105682152_C_G_58	A/T	6	7658	+	NA	NA	NA	NA	NA	NA	A	T	T	T	T	A	A	A	A	T	A	A	A	A	N	A	T	A	A	A	A	A	T	A	A	A	A	A	A	T	A	A	A	A	A	A	A	A	A
105362897_C_G_56	T/A	6	7874	+	NA	NA	NA	NA	NA	NA	N	N	T	N	T	N	T	T	N	T	N	A	N	T	N	N	A	T	A	T	N	N	T	T	N	N	N	N	A	N	N	N	N	A	A	N	N	N	A
104208728_A_G_19	A/T	6	8151	+	NA	NA	NA	NA	NA	NA	A	A	A	A	T	A	A	A	A	A	A	A	A	A	A	A	N	T	A	A	A	A	A	A	A	A	A	A	A	T	A	A	A	A	A	A	A	A	A
107154109_G_A_52	T/A	6	8188	+	NA	NA	NA	NA	NA	NA	T	N	N	N	N	N	N	N	T	T	T	N	N	N	N	A	N	T	N	N	N	N	N	N	N	N	N	T	N	N	N	N	N	N	N	N	N	N	N
105804524_A_C_56	T/A	6	8262	+	NA	NA	NA	NA	NA	NA	A	N	N	N	N	N	N	N	N	N	T	N	N	N	N	N	N	T	N	T	N	T	N	N	N	N	N	N	T	N	N	N	N	N	N	N	N	N	N
105807534_T_C_18	T/A	6	8607	+	NA	NA	NA	NA	NA	NA	N	N	N	N	N	N	N	N	N	N	N	N	N	T	N	N	N	N	N	N	N	N	N	N	N	N	N	N	N	N	N	N	N	N	N	N	N	N	N
105376487_A_G_30	T/A	6	8764	+	NA	NA	NA	NA	NA	NA	T	N	N	T	N	N	N	N	N	N	N	N	N	T	A	N	N	N	N	N	N	N	A	T	N	T	N	N	N	A	N	N	N	N	N	N	N	N	N
106794829_A_G_9	A/T	6	8858	+	NA	NA	NA	NA	NA	NA	N	N	A	T	N	N	N	N	A	N	A	N	N	N	N	N	A	N	N	N	T	N	N	N	N	N	N	A	N	N	N	N	N	N	N	N	N	N	N
106794829_C_T_61	A/T	6	8858	+	NA	NA	NA	NA	NA	NA	A	A	T	A	A	A	A	A	T	A	T	A	A	A	A	A	T	A	A	A	A	A	A	A	A	A	A	T	A	A	A	A	A	A	A	A	A	A	A
104210214_T_A_35	A/T	6	9151	+	NA	NA	NA	NA	NA	NA	T	A	A	A	A	A	A	A	A	A	A	T	A	A	T	T	A	A	T	A	A	A	A	A	T	A	A	A	T	T	A	A	A	A	A	A	A	N	A
103611208_C_T_43	T/A	6	9163	+	NA	NA	NA	NA	NA	NA	A	A	T	T	T	T	T	T	T	T	T	T	T	T	T	T	T	T	T	T	T	T	T	T	T	T	T	T	T	T	T	T	T	T	T	T	T	T	T
106580599_G_A_14	A/T	6	9425	+	NA	NA	NA	NA	NA	NA	N	N	N	N	A	N	N	N	T	N	N	T	N	N	N	N	N	N	T	N	A	N	A	N	N	A	N	N	N	N	N	N	N	N	N	N	N	N	N
106414433_G_C_33	A/T	6	9530	+	NA	NA	NA	NA	NA	NA	T	A	A	A	A	A	A	A	A	A	A	A	A	A	A	T	A	A	A	A	A	A	A	A	T	A	A	A	T	T	A	A	A	A	A	A	A	A	A
106073713_A_G_14	T/A	6	9880	+	NA	NA	NA	NA	NA	NA	N	T	N	N	N	N	T	T	N	N	N	N	T	A	N	N	N	N	N	N	N	N	N	N	N	N	N	N	N	N	N	N	N	N	T	N	N	N	N
105535745_T_G_8	A/T	6	10138	+	NA	NA	NA	NA	NA	NA	A	N	N	N	A	T	A	A	T	N	N	N	N	T	T	N	N	A	A	A	N	N	N	N	N	N	T	N	N	N	N	N	T	T	N	A	N	N	T
103942425_C_A_52	A/T	6	10326	+	NA	NA	NA	NA	NA	NA	A	A	T	T	T	A	A	A	A	A	A	A	A	A	A	A	N	T	A	A	A	A	A	A	A	A	A	A	A	T	A	A	A	A	A	A	A	A	A
106986261_C_A_61	T/A	6	10883	+	NA	NA	NA	NA	NA	NA	T	T	N	N	T	N	T	N	N	N	T	T	N	T	N	T	N	T	T	N	T	N	N	N	N	N	T	N	N	N	T	N	N	N	N	N	N	N	T
103942365_C_A_37	A/T	6	10918	+	NA	NA	NA	NA	NA	NA	T	T	A	A	A	A	A	A	A	A	A	A	A	A	A	A	A	A	A	A	A	A	A	A	A	A	A	A	A	A	A	A	A	A	A	A	A	A	A
105863911_C_G_57	T/A	6	11033	+	NA	NA	NA	NA	NA	NA	T	A	N	N	T	N	N	N	N	N	N	N	N	N	N	A	N	N	N	N	N	N	N	N	N	N	N	N	N	N	N	N	N	N	N	N	N	N	N
104421771_T_C_37	A/T	6	11586	+	NA	NA	NA	NA	NA	NA	N	A	N	T	N	A	A	N	A	T	N	A	A	A	A	N	N	N	A	N	N	N	N	T	N	N	T	N	N	N	N	A	N	A	N	A	A	A	A
106584310_T_A_15	A/T	6	11651	+	NA	NA	NA	NA	NA	NA	T	T	A	A	A	A	A	A	A	A	A	A	T	A	A	T	A	A	A	T	A	N	T	T	A	T	T	A	A	T	T	A	T	A	T	T	A	A	A
106239781_A_C_39	T/A	6	11901	+	NA	NA	NA	NA	NA	NA	T	A	T	A	A	T	T	T	A	A	A	A	T	A	A	T	N	A	A	T	T	T	T	T	T	T	T	A	T	A	T	T	T	T	A	T	A	A	A
104758942_C_G_17	T/A	6	12054	+	NA	NA	NA	NA	NA	NA	N	N	N	T	N	N	N	N	N	T	N	N	N	N	N	N	N	N	N	A	N	T	N	A	N	N	N	N	N	N	N	N	N	N	N	N	N	N	N
106917004_T_C_15	T/A	6	12159	+	NA	NA	NA	NA	NA	NA	N	A	N	N	N	T	N	N	N	N	N	T	N	N	T	N	N	A	T	T	N	N	N	T	N	T	T	N	N	N	N	N	N	N	N	N	N	T	N
106917012_T_C_60	A/T	6	12159	+	NA	NA	NA	NA	NA	NA	A	A	A	A	A	T	A	A	A	A	A	T	A	A	T	A	T	A	T	T	A	A	A	T	A	T	T	A	A	T	A	A	A	A	A	A	A	T	A
104912642_C_G_41	T/A	6	12203	+	NA	NA	NA	NA	NA	NA	N	N	N	T	N	N	N	N	N	A	N	A	N	N	T	N	N	T	A	N	N	N	N	A	N	N	N	N	N	N	N	N	N	N	N	N	N	N	N
106079419_T_C_7	A/T	6	12233	+	NA	NA	NA	NA	NA	NA	A	N	N	N	N	N	N	N	N	N	N	N	N	N	N	A	T	N	N	N	N	N	N	N	N	N	N	N	N	N	N	N	N	N	N	N	N	N	N
105675045_T_C_23	T/A	6	12403	+	NA	NA	NA	NA	NA	NA	T	N	N	T	T	T	A	T	N	N	N	T	A	N	N	N	N	N	N	A	A	N	N	N	N	T	N	A	N	N	N	N	A	N	N	N	N	N	N
105609077_A_G_23	T/A	6	12460	+	NA	NA	NA	NA	NA	NA	N	T	A	N	T	N	A	N	N	N	T	N	A	N	N	N	N	N	N	N	T	N	N	N	A	N	N	N	N	N	N	N	N	N	N	N	N	N	N
104414143_A_C_38	T/A	6	12469	+	NA	NA	NA	NA	NA	NA	T	N	T	N	T	N	T	T	N	N	N	T	T	T	N	T	T	N	T	T	N	T	T	T	N	N	N	N	N	N	N	T	N	N	N	T	N	N	N
104197845_C_G_5	T/A	6	12545	+	NA	NA	NA	NA	NA	NA	N	N	A	T	N	N	N	T	T	N	N	A	N	T	N	N	N	N	T	N	T	N	A	A	N	N	N	N	A	N	N	N	N	N	N	N	N	N	N
106580598_C_G_59	T/A	6	13359	+	NA	NA	NA	NA	NA	NA	N	N	N	N	N	N	N	N	T	N	T	N	N	N	N	N	N	T	N	N	N	N	N	N	N	N	N	T	N	N	N	N	N	N	N	N	N	N	N
106379374_G_A_14	A/T	6	13725	+	NA	NA	NA	NA	NA	NA	A	N	A	N	N	N	A	A	T	T	T	N	A	N	N	A	T	T	N	N	N	N	A	N	A	N	N	T	A	N	A	N	A	N	T	A	N	N	T
105262053_T_G_31	A/T	6	13770	+	NA	NA	NA	NA	NA	NA	N	A	N	N	N	A	N	N	N	N	N	N	N	A	T	N	N	T	N	N	N	N	N	N	N	N	N	N	N	N	N	N	N	N	N	N	N	N	N
107077234_C_T_28	A/T	6	14785	+	NA	NA	NA	NA	NA	NA	A	A	A	A	A	T	A	A	T	T	T	A	A	A	A	A	T	T	A	T	T	T	A	T	A	T	T	T	A	A	A	T	A	T	T	A	A	A	T
107077234_G_T_10	A/T	6	14785	+	NA	NA	NA	NA	NA	NA	N	N	N	N	N	A	N	N	N	A	N	N	N	N	N	N	A	N	N	A	A	A	N	A	N	A	A	N	N	N	N	A	N	A	A	N	N	N	A
107077234_T_C_31	A/T	6	14785	+	NA	NA	NA	NA	NA	NA	A	A	A	A	A	T	A	A	T	T	T	A	A	A	A	A	T	T	A	T	T	T	A	T	A	T	T	T	A	A	A	T	A	T	T	A	A	A	T
104213869_C_A_31	A/T	6	14987	+	NA	NA	NA	NA	NA	NA	A	T	A	T	A	A	A	A	A	A	A	A	A	T	A	A	A	A	A	T	A	A	A	N	A	T	T	A	A	A	A	A	A	A	A	A	T	A	A
104409783_G_A_20	T/A	6	15111	+	NA	NA	NA	NA	NA	NA	N	N	N	A	N	N	N	N	T	N	N	N	T	T	N	N	N	T	N	A	N	N	N	N	N	N	N	T	N	N	T	N	N	N	N	N	N	N	N
104409784_A_G_67	T/A	6	15111	+	NA	NA	NA	NA	NA	NA	T	N	T	N	T	N	T	N	N	T	T	N	N	T	N	T	T	N	T	A	T	T	T	T	T	N	N	N	T	N	N	T	T	N	N	N	T	N	N
103600496_C_G_38	A/T	6	15142	+	NA	NA	NA	NA	NA	NA	A	T	A	T	T	A	A	A	T	T	T	T	A	T	T	A	T	T	T	A	A	A	A	A	A	A	N	T	A	T	A	A	A	A	T	A	T	T	T
105166956_C_G_61	T/A	6	15229	+	NA	NA	NA	NA	NA	NA	T	T	T	T	T	T	T	T	T	T	T	T	T	T	T	T	T	T	T	T	T	T	T	T	T	T	T	T	T	T	T	T	T	T	T	T	T	T	T
104215537_A_G_20	T/A	6	15381	+	NA	NA	NA	NA	NA	NA	T	A	T	A	A	T	T	T	A	A	A	A	T	A	A	T	A	A	A	T	T	T	T	T	T	T	T	A	T	A	T	T	T	T	A	T	A	A	A
106815550_T_A_50	A/T	6	15398	+	NA	NA	NA	NA	NA	NA	N	A	A	N	A	A	A	A	A	T	A	A	A	A	A	A	T	T	A	A	A	A	N	A	A	A	A	A	A	N	A	A	A	A	A	A	A	A	A
106243054_C_T_35	A/T	6	15583	+	NA	NA	NA	NA	NA	NA	A	N	N	A	A	A	N	A	A	A	A	A	A	N	N	A	N	A	A	A	N	A	A	A	A	A	A	A	A	A	A	A	A	A	N	N	A	A	A
106440265_C_A_57	T/A	6	15805	+	NA	NA	NA	NA	NA	NA	A	A	A	A	A	T	T	T	A	T	A	T	T	T	T	T	A	A	T	T	N	T	T	T	T	T	T	A	T	A	T	T	T	T	T	T	T	T	T
106802675_G_C_43	A/T	6	15997	+	NA	NA	NA	NA	NA	NA	T	N	N	N	N	N	A	N	A	A	N	A	N	N	A	A	N	N	N	A	A	N	N	N	N	N	N	N	N	N	N	N	N	N	N	N	N	N	N
105266619_T_C_49	A/T	6	16877	+	NA	NA	NA	NA	NA	NA	N	N	A	A	N	N	N	N	T	N	N	N	N	N	A	N	T	N	N	N	A	N	N	N	N	N	N	N	N	N	N	N	N	N	N	N	N	N	N
104606581_C_T_15	T/A	6	16997	+	NA	NA	NA	NA	NA	NA	T	A	N	A	N	N	N	N	N	T	N	T	N	T	N	T	T	N	N	T	N	N	N	T	N	T	N	T	N	N	N	N	N	N	N	N	N	T	N
103946932_T_C_64	A/T	6	17133	+	NA	NA	NA	NA	NA	NA	A	A	A	A	A	A	A	A	A	A	A	A	A	A	A	A	A	A	A	A	A	A	N	A	A	A	A	A	A	A	A	A	A	A	A	A	A	A	A
106077386_A_G_25	A/T	6	17308	+	NA	NA	NA	NA	NA	NA	N	N	N	N	N	A	A	N	N	N	N	N	A	A	N	A	N	N	N	A	A	N	N	A	N	A	A	N	N	N	N	A	A	A	A	A	A	N	A
103604219_C_G_31	A/T	6	17566	+	NA	NA	NA	NA	NA	NA	A	A	A	A	A	T	A	A	A	A	A	T	A	A	T	A	A	A	T	A	A	A	A	A	A	A	A	A	A	A	A	A	A	A	A	A	A	T	A
106645149_T_C_67	T/A	6	17678	+	NA	NA	NA	NA	NA	NA	T	N	T	T	T	T	T	T	A	A	A	T	T	T	T	T	T	A	T	A	N	A	T	A	T	A	A	A	T	T	T	T	T	T	T	T	T	T	T
107077237_G_T_14	A/T	6	17989	+	NA	NA	NA	NA	NA	NA	T	N	N	N	N	A	N	N	A	A	A	T	N	N	T	T	A	A	T	A	A	A	N	A	T	A	A	A	T	T	N	A	N	A	A	N	N	T	A
106200465_C_T_38	A/T	6	18230	+	NA	NA	NA	NA	NA	NA	A	A	A	A	A	A	A	A	A	A	A	N	A	N	N	N	A	A	A	A	A	A	A	N	A	A	A	A	A	A	A	A	A	A	A	A	A	A	A
106795264_A_G_5	A/T	6	18320	+	NA	NA	NA	NA	NA	NA	A	A	N	N	A	N	N	A	N	N	N	A	N	N	A	N	N	N	N	A	T	A	N	A	A	A	N	N	N	A	N	A	N	A	N	N	A	N	N
106820728_T_C_14	T/A	6	18364	+	NA	NA	NA	NA	NA	NA	T	A	T	A	T	T	T	T	T	A	T	T	T	T	T	T	A	A	T	T	T	T	T	T	T	T	T	T	T	N	T	T	T	T	T	T	T	T	T
106119654_A_T_24	T/A	6	18855	+	NA	NA	NA	NA	NA	NA	N	N	N	T	N	T	T	N	N	A	N	T	N	N	N	N	T	N	T	A	A	A	A	T	N	N	N	N	T	N	N	T	N	T	T	A	N	T	T
106275918_G_C_11	A/T	6	18932	+	NA	NA	NA	NA	NA	NA	N	N	A	T	N	A	N	N	N	T	N	N	T	N	N	T	A	N	N	N	A	N	T	A	N	N	N	N	N	N	N	N	N	N	N	N	N	N	N
105446041_C_G_28	T/A	6	19036	+	NA	NA	NA	NA	NA	NA	N	N	N	T	T	N	N	N	N	N	N	A	A	N	N	N	N	N	N	N	T	N	N	N	N	N	N	N	T	N	N	N	N	N	N	N	N	N	N
106329096_A_C_29	A/T	6	19187	+	NA	NA	NA	NA	NA	NA	N	N	N	N	N	N	N	A	A	A	A	N	N	A	N	N	A	A	N	N	N	A	N	A	N	A	A	A	N	N	A	N	N	N	N	N	A	N	A
106649757_C_T_16	A/T	6	20147	+	NA	NA	NA	NA	NA	NA	A	N	N	T	A	N	N	N	N	N	N	N	N	N	N	N	T	N	N	N	N	N	N	N	N	N	N	N	N	N	N	N	N	N	N	N	N	N	N
105152880_G_A_32	T/A	6	20319	+	NA	NA	NA	NA	NA	NA	N	T	N	N	T	T	N	N	T	N	N	T	A	N	T	T	N	T	T	T	T	N	T	T	N	N	T	N	T	N	N	N	N	N	N	T	N	N	N
105675856_A_G_6	T/A	6	20331	+	NA	NA	NA	NA	NA	NA	N	N	N	N	N	N	N	N	N	A	N	T	N	N	T	N	N	A	N	N	N	N	N	A	N	N	N	T	N	N	N	N	N	N	N	N	N	N	N
104423541_A_G_28	A/T	6	20486	+	NA	NA	NA	NA	NA	NA	A	A	T	A	N	A	N	N	N	N	N	N	N	A	N	A	N	N	N	A	A	A	N	N	N	N	N	N	A	A	A	A	N	N	A	N	A	N	N
106466522_T_C_67	A/T	6	20783	+	NA	NA	NA	NA	NA	NA	N	N	N	N	A	A	A	N	N	N	N	A	N	N	A	A	A	N	A	N	N	N	N	N	N	N	N	N	A	N	T	A	N	A	A	N	T	A	A
107011282_A_G_43	A/T	6	21096	+	NA	NA	NA	NA	NA	NA	A	A	A	N	A	A	A	N	T	N	T	A	A	N	A	A	T	T	A	A	T	N	N	N	A	A	A	T	A	A	A	A	A	A	A	A	A	A	A
106707450_A_G_66	A/T	6	21214	+	NA	NA	NA	NA	NA	NA	N	A	A	N	A	A	N	A	N	A	A	A	N	N	A	A	A	A	N	A	N	N	N	A	N	N	N	N	N	N	N	N	A	A	N	T	T	N	T
106707450_T_C_8	A/T	6	21214	+	NA	NA	NA	NA	NA	NA	A	A	A	A	A	A	A	A	A	A	A	A	T	N	A	A	A	A	A	A	A	A	A	A	A	A	A	A	A	A	A	A	A	A	A	T	T	A	T
106240149_G_T_32	T/A	6	21602	+	NA	NA	NA	NA	NA	NA	N	N	N	N	N	T	T	N	T	T	T	T	T	T	N	N	N	T	N	N	N	N	T	N	T	N	T	T	N	N	T	N	N	T	N	N	N	N	T
105876434_C_T_57	T/A	6	21769	+	NA	NA	NA	NA	NA	NA	A	A	T	T	T	T	T	T	T	T	T	T	T	T	T	T	T	T	T	T	T	T	T	T	T	T	T	T	T	T	T	T	T	T	T	T	T	T	T
106809820_T_C_20	T/A	6	21835	+	NA	NA	NA	NA	NA	NA	N	T	T	T	T	T	T	N	A	T	A	A	T	A	A	T	T	A	A	T	A	T	T	T	A	T	T	A	T	T	T	T	T	T	T	T	A	A	T
106345656_T_C_25	A/T	6	21946	+	NA	NA	NA	NA	NA	NA	A	N	N	N	N	T	N	N	N	N	N	N	N	N	N	A	N	A	N	N	A	A	N	N	N	N	N	N	N	N	N	N	N	N	N	N	N	A	N
105273184_A_G_53	A/T	6	22076	+	NA	NA	NA	NA	NA	NA	T	N	A	A	A	A	N	A	A	A	A	A	T	T	A	N	A	A	A	A	A	A	T	A	A	A	A	A	T	A	A	T	A	T	A	T	T	A	A
106467555_C_G_55	T/A	6	22548	+	NA	NA	NA	NA	NA	NA	T	T	T	A	A	A	A	T	T	T	T	A	T	T	A	T	A	T	A	T	N	T	T	T	T	T	T	T	A	T	T	A	T	A	A	T	T	A	A
105608274_C_T_67	T/A	6	22569	+	NA	NA	NA	NA	NA	NA	T	N	N	A	N	N	T	T	N	T	N	N	A	T	T	N	N	N	A	T	N	N	T	T	T	T	T	N	N	N	N	N	N	N	N	N	T	N	T
106591714_T_A_61	T/A	6	22614	+	NA	NA	NA	NA	NA	NA	T	T	T	A	A	A	A	T	T	T	T	A	T	T	A	T	A	T	A	T	N	T	T	T	N	T	T	T	A	T	T	A	T	A	A	T	T	A	A
106591717_G_T_45	A/T	6	22614	+	NA	NA	NA	NA	NA	NA	N	T	N	A	A	A	A	N	N	T	N	A	N	N	A	N	N	T	A	N	N	N	N	N	N	N	N	N	A	N	N	A	N	A	A	N	N	A	A
106327527_A_G_26	A/T	6	22626	+	NA	NA	NA	NA	NA	NA	A	A	A	N	N	A	A	N	A	A	A	A	A	N	N	A	N	A	A	A	A	A	N	N	A	A	A	A	N	A	N	A	A	N	N	N	N	A	N
103607914_T_C_11	T/A	6	22707	+	NA	NA	NA	NA	NA	NA	T	T	T	N	T	T	T	T	T	T	T	T	T	T	T	T	T	T	T	T	T	T	T	T	T	T	T	T	T	A	T	T	T	T	T	T	T	T	T
105753781_A_G_6	T/A	6	22954	+	NA	NA	NA	NA	NA	NA	N	T	N	A	T	N	T	T	N	T	N	T	N	N	T	N	T	T	N	T	N	N	N	T	N	N	N	N	T	N	N	N	N	N	N	N	N	N	N
105807468_G_C_12	T/A	6	23525	+	NA	NA	NA	NA	NA	NA	N	N	N	N	N	T	T	T	N	T	T	N	T	T	N	T	T	T	N	T	T	N	T	T	N	T	T	T	T	N	T	T	T	T	T	T	T	N	T
105807471_C_G_49	T/A	6	23525	+	NA	NA	NA	NA	NA	NA	T	T	T	T	T	T	T	T	T	T	T	A	T	T	A	T	T	T	A	T	T	A	T	T	A	T	T	T	T	T	T	T	T	T	T	T	T	A	T
105451471_G_C_28	T/A	6	24053	+	NA	NA	NA	NA	NA	NA	A	A	A	A	A	T	A	T	T	A	T	T	T	T	T	A	A	T	T	T	T	A	T	T	A	T	T	T	T	N	A	T	T	T	T	T	T	T	T
106656726_A_G_27	T/A	6	25071	+	NA	NA	NA	NA	NA	NA	T	A	A	T	A	T	T	T	A	T	A	T	T	T	T	T	A	A	T	T	N	T	T	T	T	T	T	A	T	T	T	T	T	T	T	T	T	T	T
107035579_T_C_51	A/T	6	25870	+	NA	NA	NA	NA	NA	NA	A	N	N	N	N	N	N	N	A	A	A	N	N	N	N	N	A	A	T	N	A	N	N	N	N	N	N	A	N	N	A	N	N	N	N	N	N	N	N
106668985_A_G_17	A/T	6	26445	+	NA	NA	NA	NA	NA	NA	A	A	A	A	A	N	A	A	A	N	A	A	A	A	N	N	A	A	N	N	A	N	A	N	A	N	A	N	A	A	N	N	N	N	A	A	N	A	N
106076999_C_A_62	A/T	6	26580	+	NA	NA	NA	NA	NA	NA	N	N	N	A	N	T	N	N	N	A	N	A	T	N	N	N	N	N	N	N	N	N	N	N	N	N	N	N	N	N	N	N	N	N	T	N	N	N	N
106075113_A_G_37	T/A	6	26677	+	NA	NA	NA	NA	NA	NA	N	N	N	N	A	N	N	T	N	N	N	T	N	T	N	N	N	T	N	A	N	T	A	N	N	N	N	N	N	N	N	N	N	N	N	N	N	N	N
103606863_G_A_35	A/T	6	26751	+	NA	NA	NA	NA	NA	NA	A	A	A	A	A	A	A	A	A	A	A	A	A	A	A	A	A	A	A	A	A	A	A	A	A	A	A	A	A	A	A	A	A	A	A	A	A	A	A
102438059_A_G_9	T/A	6	26921	+	NA	NA	NA	NA	NA	NA	A	A	T	T	T	T	T	T	T	T	T	T	N	T	T	T	T	T	T	T	T	T	T	T	T	T	T	T	T	T	T	T	T	T	T	T	T	T	T
106656946_C_T_27	A/T	6	27108	+	NA	NA	NA	NA	NA	NA	N	N	A	N	N	A	N	A	A	N	N	A	N	N	A	A	T	N	A	A	A	A	N	A	N	A	A	N	N	N	N	A	N	A	N	N	A	A	A
106684042_C_A_20	A/T	6	27293	+	NA	NA	NA	NA	NA	NA	T	N	T	T	T	A	A	A	A	A	A	A	A	A	A	A	A	A	A	A	A	A	A	A	A	A	A	A	A	T	A	A	A	A	A	A	A	A	A
102446284_G_T_65	T/A	6	27295	+	NA	NA	NA	NA	NA	NA	T	T	T	T	A	T	T	T	T	T	T	T	T	T	T	T	N	A	T	T	T	T	T	T	T	T	T	T	T	A	T	T	T	T	T	T	T	T	T
106701477_A_G_56	A/T	6	27482	+	NA	NA	NA	NA	NA	NA	T	T	T	T	T	A	A	A	N	A	N	A	A	A	A	A	N	N	A	A	A	A	A	A	A	A	A	N	A	A	A	A	A	A	A	A	A	A	A
105037450_G_C_31	A/T	6	27558	+	NA	NA	NA	NA	NA	NA	N	T	N	A	N	N	N	N	N	N	N	A	N	N	N	N	T	T	N	A	T	N	N	N	N	N	N	N	N	N	N	N	N	N	N	N	N	N	N
105475950_T_A_34	A/T	6	27757	+	NA	NA	NA	NA	NA	NA	A	N	A	N	T	A	A	A	N	N	N	N	A	N	N	A	N	N	A	N	N	N	N	A	T	A	N	N	N	T	A	N	A	N	N	N	N	A	A
106358781_T_A_56	T/A	6	28017	+	NA	NA	NA	NA	NA	NA	A	T	T	T	T	T	T	T	T	T	T	T	A	A	T	A	T	T	T	T	T	T	A	T	T	T	T	T	A	T	T	A	T	A	T	A	A	T	T
106032907_T_C_13	T/A	6	28041	+	NA	NA	NA	NA	NA	NA	N	T	T	N	T	N	N	N	N	N	N	N	N	N	N	N	N	N	N	N	N	N	N	N	N	N	N	N	N	N	N	N	N	N	N	N	N	N	N
105684542_T_C_61	T/A	6	28270	+	NA	NA	NA	NA	NA	NA	N	N	N	T	N	N	T	N	N	N	N	N	T	N	N	T	N	N	N	A	N	T	N	T	N	N	N	N	N	N	T	N	N	N	T	N	N	N	N
106377859_A_G_25	T/A	6	29270	+	NA	NA	NA	NA	NA	NA	A	T	N	N	T	A	N	T	N	N	T	N	N	T	N	T	T	A	T	N	A	N	T	N	N	N	T	N	N	A	N	N	T	N	N	N	N	N	A
106377860_A_G_26	T/A	6	29270	+	NA	NA	NA	NA	NA	NA	T	N	A	N	N	T	A	N	N	N	A	N	N	N	N	N	N	T	N	N	T	A	N	N	N	N	N	N	N	T	N	N	N	N	A	N	N	N	T
105933627_C_T_17	T/A	6	29487	+	NA	NA	NA	NA	NA	NA	T	T	A	N	A	T	T	T	T	T	T	T	T	T	T	T	N	A	T	T	T	T	T	T	T	T	T	T	T	A	T	T	T	T	T	T	T	T	T
106522902_G_C_5	T/A	6	29985	+	NA	NA	NA	NA	NA	NA	A	A	T	T	T	T	T	T	T	T	T	N	T	N	T	T	T	T	T	T	T	T	T	T	T	T	T	T	T	T	T	T	T	T	T	T	T	T	T
105150421_A_T_41	T/A	6	30390	+	NA	NA	NA	NA	NA	NA	A	N	N	N	N	N	N	N	N	N	N	T	A	A	N	N	T	N	N	T	N	N	N	N	N	N	N	N	N	N	N	N	A	N	N	N	N	N	N
106852063_C_T_49	T/A	6	30485	+	NA	NA	NA	NA	NA	NA	T	T	T	T	T	A	A	A	T	T	T	A	A	T	A	A	T	T	A	A	N	A	A	A	A	A	A	T	A	T	A	A	A	A	A	A	T	A	A
106884195_T_C_39	T/A	6	30761	+	NA	NA	NA	NA	NA	NA	T	T	T	T	T	T	T	T	T	T	T	A	T	T	A	N	T	T	A	T	T	T	A	T	T	T	T	T	T	T	T	T	T	T	T	T	T	A	T
106343611_A_G_13	T/A	6	30767	+	NA	NA	NA	NA	NA	NA	T	T	T	T	T	A	T	T	A	A	A	T	T	T	T	T	A	A	N	A	A	A	T	A	T	A	A	A	T	T	T	A	T	A	A	T	T	T	A
106343611_C_T_19	A/T	6	30767	+	NA	NA	NA	NA	NA	NA	N	N	N	N	N	A	N	N	A	A	A	N	N	N	N	T	A	A	N	A	A	A	N	A	T	A	A	A	T	T	N	A	N	A	A	N	N	N	A
103949006_C_T_42	A/T	6	31000	+	NA	NA	NA	NA	NA	NA	A	A	A	A	T	A	A	A	A	A	A	A	A	A	A	A	N	T	A	A	A	A	A	A	A	A	A	A	A	T	A	A	A	A	A	A	A	A	A
105259089_G_A_25	T/A	6	32390	+	NA	NA	NA	NA	NA	NA	N	N	A	N	N	T	T	T	N	A	N	T	T	T	T	T	N	N	T	N	N	T	N	N	T	N	N	N	T	N	T	T	T	T	T	T	T	T	N
104427089_C_T_5	T/A	6	32603	+	NA	NA	NA	NA	NA	NA	T	N	N	N	T	N	T	N	T	A	A	T	N	N	T	N	N	N	T	T	T	T	T	N	N	T	N	N	N	N	N	N	N	N	N	N	N	N	T
104427089_G_T_37	T/A	6	32603	+	NA	NA	NA	NA	NA	NA	N	N	T	T	N	N	T	N	T	N	A	N	T	N	N	N	N	T	N	N	T	N	T	A	N	N	T	N	N	N	N	N	T	T	N	N	N	N	N
105451781_G_T_22	A/T	6	32933	+	NA	NA	NA	NA	NA	NA	N	A	N	T	N	N	N	N	A	N	N	N	N	T	A	T	N	A	A	T	A	T	A	N	N	T	N	N	N	N	N	N	N	N	N	N	N	N	N
105451785_A_G_50	T/A	6	32933	+	NA	NA	NA	NA	NA	NA	N	T	N	N	N	N	N	N	T	N	N	N	N	N	T	A	A	T	N	N	T	N	T	N	N	N	N	A	N	A	N	N	N	N	N	N	N	N	N
105448076_G_A_26	T/A	6	33633	+	NA	NA	NA	NA	NA	NA	N	N	N	T	T	N	N	N	N	N	T	N	N	T	A	N	N	N	N	A	N	N	N	T	N	N	N	N	N	N	N	N	N	N	N	N	N	N	N
106345259_A_G_46	A/T	6	33648	+	NA	NA	NA	NA	NA	NA	A	A	A	T	T	T	T	A	A	A	A	T	A	A	T	A	T	A	T	A	N	A	A	A	A	A	A	A	T	A	A	T	A	T	T	A	A	T	T
106345259_C_T_35	T/A	6	33648	+	NA	NA	NA	NA	NA	NA	A	T	A	T	T	T	T	A	A	T	A	T	T	T	T	A	A	A	T	T	T	A	T	T	A	T	T	A	T	T	T	T	T	T	T	T	T	T	T
106471853_G_A_33	A/T	6	34268	+	NA	NA	NA	NA	NA	NA	N	A	A	A	A	A	A	A	T	A	T	A	A	A	A	A	T	A	A	A	A	A	A	A	A	A	A	T	A	A	A	A	A	A	A	A	A	A	A
105052329_G_A_31	A/T	6	34438	+	NA	NA	NA	NA	NA	NA	N	T	T	N	T	N	N	N	N	A	N	N	N	A	N	N	N	N	N	N	N	N	N	N	T	A	N	N	N	N	N	N	N	N	N	N	N	N	N
107046407_A_G_12	T/A	6	34584	+	NA	NA	NA	NA	NA	NA	T	N	N	N	N	N	N	N	N	N	N	A	A	N	T	T	N	T	N	N	T	N	T	T	N	N	N	N	N	N	N	N	N	N	N	N	A	N	N
105360555_G_A_44	A/T	6	34814	+	NA	NA	NA	NA	NA	NA	A	N	N	T	T	A	A	N	N	N	T	A	N	N	N	N	N	N	N	N	N	N	N	N	N	A	N	N	N	N	N	N	N	N	N	N	N	N	N
102439122_A_G_58	T/A	6	34943	+	NA	NA	NA	NA	NA	NA	T	A	T	A	A	T	T	T	A	A	A	A	T	A	A	T	A	A	A	T	T	T	N	T	T	T	T	A	T	A	N	T	N	T	A	T	A	A	A
105750429_G_T_7	A/T	6	35029	+	NA	NA	NA	NA	NA	NA	N	T	N	N	N	N	N	N	N	T	N	N	N	N	N	A	T	N	N	N	N	N	T	N	N	N	N	T	N	N	N	N	N	N	N	N	N	N	N
104207135_G_A_17	T/A	6	35214	+	NA	NA	NA	NA	NA	NA	A	T	T	T	T	T	T	T	A	A	A	T	T	T	T	T	A	A	T	T	T	T	N	T	T	T	T	A	T	A	T	T	T	T	T	T	T	T	T
107079863_G_A_10	A/T	6	35270	+	NA	NA	NA	NA	NA	NA	N	A	A	A	A	N	N	N	A	A	N	A	A	A	A	A	T	N	N	N	N	A	A	A	N	N	N	N	N	N	A	A	N	A	A	N	N	A	A
104781949_A_G_39	A/T	6	35280	+	NA	NA	NA	NA	NA	NA	T	A	A	A	N	A	A	A	T	T	T	A	A	A	A	A	T	T	A	A	A	A	N	A	A	A	A	T	A	T	A	A	A	A	A	A	A	A	A
106164827_A_T_7	A/T	6	35820	+	NA	NA	NA	NA	NA	NA	N	A	T	T	T	A	A	A	A	N	A	A	A	A	A	A	T	N	A	A	A	A	A	A	A	A	A	A	A	N	N	A	A	A	A	A	A	A	A
106997890_G_A_41	A/T	6	36072	+	NA	NA	NA	NA	NA	NA	A	A	T	A	A	A	A	A	N	N	N	A	A	A	A	A	N	N	A	A	A	A	A	N	A	A	A	N	A	A	A	A	A	A	A	A	A	A	A
105408544_A_G_55	A/T	6	36377	+	NA	NA	NA	NA	NA	NA	A	A	T	A	N	A	A	T	T	T	T	T	A	T	T	A	T	T	T	A	T	T	A	A	A	A	A	T	A	N	T	T	T	T	A	A	T	T	T
104774465_T_C_60	A/T	6	36449	+	NA	NA	NA	NA	NA	NA	N	A	A	T	A	A	A	A	N	A	A	A	T	A	A	T	A	A	A	A	T	A	T	A	A	A	A	A	A	A	A	T	A	T	A	T	A	A	A
106163744_C_G_44	T/A	6	37274	+	NA	NA	NA	NA	NA	NA	N	T	N	T	T	N	T	N	T	N	N	T	T	N	T	N	N	T	N	N	N	T	T	N	N	N	N	N	N	N	N	N	N	N	N	T	N	T	N
106903872_C_G_19	T/A	6	37474	+	NA	NA	NA	NA	NA	NA	A	T	T	A	A	T	T	T	T	T	T	T	T	T	T	T	T	T	T	T	T	N	N	T	A	T	T	T	T	T	T	N	T	T	A	T	T	T	T
106203261_G_A_39	T/A	6	37693	+	NA	NA	NA	NA	NA	NA	T	T	T	T	T	A	A	A	T	A	T	A	A	T	A	A	A	T	A	A	A	A	T	A	T	A	A	T	A	T	A	A	A	A	T	A	T	A	A
105262611_T_C_39	T/A	6	37892	+	NA	NA	NA	NA	NA	NA	N	N	N	N	T	T	N	T	T	N	N	N	T	N	A	N	T	N	T	T	T	T	N	T	N	N	N	T	T	T	N	N	N	N	A	N	N	T	N
106605637_G_C_53	T/A	6	38080	+	NA	NA	NA	NA	NA	NA	N	N	N	N	N	T	T	T	N	T	N	T	T	N	T	T	T	N	T	T	T	T	A	T	N	T	T	N	T	N	T	T	T	T	N	T	N	T	T
106607445_T_C_42	T/A	6	39286	+	NA	NA	NA	NA	NA	NA	N	T	T	T	N	T	T	T	A	N	A	T	T	T	T	T	T	N	T	T	N	T	T	T	T	T	T	A	T	N	T	T	T	T	T	T	T	T	T
106607446_G_A_13	A/T	6	39286	+	NA	NA	NA	NA	NA	NA	T	A	A	A	A	A	A	A	T	A	T	A	A	A	A	A	A	A	A	A	A	A	A	A	A	A	A	T	A	A	A	A	A	A	A	A	A	A	A
105752051_C_A_36	T/A	6	40371	+	NA	NA	NA	NA	NA	NA	T	T	N	T	N	N	T	N	N	T	N	N	T	T	N	T	A	T	N	N	N	T	T	N	T	N	N	N	T	N	T	N	T	N	N	T	T	N	T
104905149_T_C_15	A/T	6	40547	+	NA	NA	NA	NA	NA	NA	N	N	N	T	N	N	N	N	T	N	N	N	T	N	N	N	A	A	T	N	N	N	N	N	N	N	N	N	N	N	N	N	N	N	N	T	N	N	N
106814740_A_C_28	T/A	6	40951	+	NA	NA	NA	NA	NA	NA	T	N	N	T	T	N	N	N	T	N	N	N	N	A	T	N	N	N	N	N	A	T	T	T	N	N	N	N	N	N	N	N	N	N	N	N	N	N	N
105042220_A_G_10	A/T	6	41306	+	NA	NA	NA	NA	NA	NA	T	N	N	N	N	N	N	T	N	A	N	N	N	N	A	A	N	N	N	N	N	A	N	A	N	N	N	N	N	N	N	N	N	N	N	N	N	N	N
104415016_G_A_24	T/A	6	41736	+	NA	NA	NA	NA	NA	NA	N	T	T	N	T	A	N	N	T	N	T	N	N	N	N	A	T	T	N	N	T	N	N	A	N	N	N	T	N	N	N	N	N	N	N	N	N	N	N
102438424_G_A_50	T/A	6	42574	+	NA	NA	NA	NA	NA	NA	T	T	T	T	T	T	T	T	T	T	T	T	T	T	T	T	T	A	T	T	T	T	T	T	T	T	T	T	T	T	T	T	T	T	T	T	T	T	T
104198828_G_A_34	T/A	6	43529	+	NA	NA	NA	NA	NA	NA	N	N	N	N	N	N	T	A	T	N	T	T	N	N	N	N	T	T	N	T	T	T	N	T	N	T	T	T	N	N	N	T	N	T	T	N	N	N	T
105477957_T_C_19	A/T	6	43685	+	NA	NA	NA	NA	NA	NA	T	T	A	A	A	A	A	A	A	A	A	A	A	A	A	A	A	A	A	A	A	A	A	A	A	A	A	A	A	A	A	A	A	A	A	A	A	A	A
105040062_G_A_23	A/T	6	44247	+	NA	NA	NA	NA	NA	NA	T	A	A	A	A	A	A	A	A	A	A	A	A	A	A	A	A	A	A	A	A	A	A	A	A	A	A	A	A	A	A	A	A	A	A	A	A	A	A
105542698_G_A_24	T/A	6	44489	+	NA	NA	NA	NA	NA	NA	A	T	T	N	T	A	A	A	T	T	T	T	A	T	T	T	T	T	N	A	A	T	A	A	T	A	A	T	T	T	A	A	A	A	T	A	T	T	T
105865332_C_T_41	A/T	6	44529	+	NA	NA	NA	NA	NA	NA	A	N	N	N	A	N	T	N	N	N	N	N	T	N	T	N	N	N	N	N	N	A	N	T	N	N	N	N	N	N	N	N	N	N	N	N	N	N	N
105448500_T_C_25	T/A	6	45662	+	NA	NA	NA	NA	NA	NA	N	A	N	T	N	N	T	N	N	A	N	N	N	N	T	T	T	N	N	N	A	T	N	N	N	N	N	N	N	N	N	N	N	N	N	N	N	N	N
105448500_T_C_64	A/T	6	45662	+	NA	NA	NA	NA	NA	NA	N	N	N	N	N	N	A	N	N	T	N	N	N	A	N	N	A	N	N	N	T	N	A	A	N	N	N	N	N	N	N	N	N	N	N	N	N	N	N
105272661_G_A_14	A/T	6	46255	+	NA	NA	NA	NA	NA	NA	N	A	N	N	T	N	A	N	T	N	N	N	N	N	T	N	N	N	A	T	N	T	N	T	N	N	N	N	N	N	T	T	N	N	N	N	N	N	N
106027956_T_C_43	A/T	6	47804	+	NA	NA	NA	NA	NA	NA	N	A	A	A	N	A	A	N	N	A	N	N	N	A	A	N	A	N	A	N	N	A	N	N	N	N	N	N	N	N	N	N	A	N	A	N	N	N	N
106767833_C_G_23	A/T	6	47989	+	NA	NA	NA	NA	NA	NA	N	T	A	A	N	N	N	N	N	T	A	A	A	N	A	N	N	N	N	A	N	N	N	N	N	N	N	N	N	N	N	N	N	N	N	N	T	N	N
107028557_C_T_10	T/A	6	48524	+	NA	NA	NA	NA	NA	NA	T	A	A	A	A	A	A	A	T	T	T	A	T	A	A	T	T	N	A	T	A	T	T	T	A	T	T	T	A	A	T	A	T	A	T	T	A	A	A
106082936_C_A_36	T/A	6	48690	+	NA	NA	NA	NA	NA	NA	T	T	T	A	A	A	A	T	T	T	T	A	T	T	A	T	A	T	A	T	N	T	T	T	T	T	T	T	A	T	T	A	T	A	A	T	N	A	A
104432689_C_G_7	T/A	6	49492	+	NA	NA	NA	NA	NA	NA	T	T	T	T	T	T	T	T	T	T	T	T	T	T	T	T	T	A	T	T	T	T	T	T	T	T	T	T	T	T	T	T	T	T	T	T	T	T	T
106743666_C_T_35	T/A	6	49601	+	NA	NA	NA	NA	NA	NA	N	N	N	N	N	N	N	N	T	T	T	N	N	N	N	N	T	T	N	N	T	N	N	N	N	N	T	T	N	N	N	N	N	N	N	N	N	N	N
106376696_G_T_39	A/T	6	49603	+	NA	NA	NA	NA	NA	NA	N	A	A	A	T	A	A	A	A	A	A	A	A	T	A	A	T	A	A	A	A	A	A	A	A	A	A	A	A	T	A	A	A	A	A	A	T	A	A
106118161_T_G_17	A/T	6	49620	+	NA	NA	NA	NA	NA	NA	A	A	A	N	N	N	A	N	N	A	N	N	A	N	A	N	N	N	N	N	T	N	N	T	N	N	N	N	N	N	N	N	N	N	N	N	N	N	N
106702702_C_T_32	T/A	6	49647	+	NA	NA	NA	NA	NA	NA	A	T	T	T	T	T	T	T	T	A	T	T	T	T	T	T	A	A	T	T	T	T	T	T	T	T	T	T	T	N	T	T	T	T	T	T	T	T	T
106800306_T_C_22	T/A	6	50348	+	NA	NA	NA	NA	NA	NA	T	T	T	T	T	T	T	T	T	T	T	T	T	A	T	T	T	T	T	A	T	T	T	A	T	A	A	T	T	A	T	T	T	T	T	T	A	T	T
105921283_G_A_21	A/T	6	50538	+	NA	NA	NA	NA	NA	NA	N	N	A	N	A	N	N	N	N	N	N	N	N	A	N	N	N	N	N	N	N	A	N	N	N	N	N	N	N	N	A	N	N	N	N	N	A	N	A
105806786_C_G_21	T/A	6	50979	+	NA	NA	NA	NA	NA	NA	T	N	A	N	T	N	T	T	T	T	T	N	T	N	T	T	T	T	N	T	N	N	N	N	N	N	N	N	N	T	N	T	T	N	N	N	N	N	N
105807214_C_T_55	T/A	6	51740	+	NA	NA	NA	NA	NA	NA	A	A	T	T	T	T	T	T	T	T	T	T	T	T	T	T	T	T	T	T	T	T	T	T	T	T	T	T	T	T	T	T	T	T	T	T	T	T	T
105361060_T_C_8	A/T	6	54175	+	NA	NA	NA	NA	NA	NA	N	A	N	N	N	N	N	N	A	N	N	N	N	A	N	N	N	A	N	N	N	N	N	N	N	N	N	N	N	N	N	N	N	N	N	N	N	N	N
106075091_G_A_14	A/T	6	54927	+	NA	NA	NA	NA	NA	NA	N	N	N	N	A	N	N	N	A	A	N	A	N	N	N	N	N	N	A	N	N	N	N	N	N	N	N	N	N	N	N	N	N	N	A	N	N	N	N
105150509_G_T_8	A/T	6	55230	+	NA	NA	NA	NA	NA	NA	N	N	N	N	T	N	N	N	A	N	N	N	N	T	T	N	N	N	A	A	N	N	N	N	N	N	N	N	N	N	N	N	N	N	N	N	N	N	N
105877529_T_C_12	T/A	6	56941	+	NA	NA	NA	NA	NA	NA	T	A	T	A	A	T	T	T	A	A	A	A	T	A	A	T	A	A	A	T	T	T	T	T	T	T	T	A	T	A	T	T	T	T	A	T	A	A	A
106408616_G_T_57	T/A	6	57182	+	NA	NA	NA	NA	NA	NA	N	N	T	N	N	T	N	T	N	N	N	T	T	T	T	T	N	N	T	T	N	T	T	T	T	T	T	N	T	N	T	T	T	T	T	N	T	T	T
105442727_C_T_30	A/T	6	58672	+	NA	NA	NA	NA	NA	NA	A	A	N	N	A	A	A	A	N	N	N	A	A	A	A	N	T	N	A	A	A	A	A	A	A	A	A	N	A	N	A	A	A	A	A	A	A	A	N
106436697_A_G_66	A/T	6	58694	+	NA	NA	NA	NA	NA	NA	N	A	N	N	N	N	N	N	N	N	N	N	N	A	N	N	N	N	N	N	N	A	N	A	N	N	N	N	N	N	A	N	N	N	N	N	N	N	N
104212125_T_A_41	T/A	6	59066	+	NA	NA	NA	NA	NA	NA	T	T	T	A	A	A	A	T	T	T	T	A	T	T	A	T	A	T	A	T	N	T	T	T	T	T	T	T	A	T	T	A	T	A	A	T	T	A	A
106120593_G_A_36	T/A	6	59436	+	NA	NA	NA	NA	NA	NA	N	N	N	T	T	N	N	N	N	N	N	N	N	N	N	N	N	T	N	N	N	T	N	A	N	N	N	N	N	T	N	N	N	A	N	N	N	N	N
106580530_C_A_22	T/A	6	59849	+	NA	NA	NA	NA	NA	NA	T	T	A	A	A	T	T	T	T	T	T	T	T	T	T	T	N	A	T	T	T	T	T	T	T	T	T	T	T	A	T	T	T	T	T	T	T	T	T
106120860_T_C_14	T/A	6	59958	+	NA	NA	NA	NA	NA	NA	T	T	T	A	A	A	A	T	T	T	T	A	T	T	A	T	A	T	A	T	N	T	T	T	T	T	T	T	A	T	T	A	T	A	A	T	T	A	A
105813635_A_G_48	A/T	6	60224	+	NA	NA	NA	NA	NA	NA	N	N	T	N	A	N	N	N	N	N	N	N	N	N	A	N	A	T	N	N	N	N	N	N	N	N	N	N	N	N	N	N	N	N	N	N	A	N	A
105813636_T_G_52	T/A	6	60224	+	NA	NA	NA	NA	NA	NA	N	T	N	T	T	T	T	N	N	T	N	N	T	T	N	T	T	A	N	T	T	T	T	T	T	T	T	N	N	N	N	T	T	T	N	N	N	N	T
106359044_A_G_41	A/T	6	60298	+	NA	NA	NA	NA	NA	NA	N	N	A	N	A	N	N	N	N	N	N	N	N	A	N	N	N	N	N	N	N	A	N	N	N	N	N	N	N	N	A	N	N	N	N	N	A	N	A
106659172_G_A_21	A/T	6	60405	+	NA	NA	NA	NA	NA	NA	T	A	A	T	A	A	T	N	A	T	A	A	T	A	A	T	T	T	A	A	A	T	T	A	T	A	A	A	T	T	T	A	A	A	T	T	A	A	A
105038900_C_T_61	T/A	6	61594	+	NA	NA	NA	NA	NA	NA	T	N	N	N	N	T	T	T	N	T	N	T	T	T	T	T	T	N	T	T	T	T	T	T	T	T	N	N	T	T	T	T	T	T	T	T	T	T	T
105601500_A_T_38	A/T	6	61660	+	NA	NA	NA	NA	NA	NA	N	A	N	N	N	A	A	A	A	N	A	N	A	N	A	A	A	A	N	A	N	N	N	N	N	N	A	N	N	N	N	N	N	N	N	A	N	A	N
105601500_G_C_30	A/T	6	61660	+	NA	NA	NA	NA	NA	NA	A	A	A	A	A	A	A	A	A	A	A	A	A	A	A	A	A	A	A	A	A	A	A	A	A	A	A	A	A	A	A	A	A	A	A	A	A	A	A
106897941_G_C_29	A/T	6	61892	+	NA	NA	NA	NA	NA	NA	A	N	N	A	N	N	N	N	N	A	N	N	N	N	N	N	N	N	N	N	A	N	N	N	N	N	N	N	N	N	N	N	N	N	N	N	N	N	N
106309469_A_G_11	A/T	6	62538	+	NA	NA	NA	NA	NA	NA	N	N	N	T	N	A	N	A	N	N	N	N	A	N	A	A	N	N	N	A	N	N	A	A	N	A	A	N	A	N	N	N	N	N	A	A	N	N	N
106495964_T_G_53	T/A	6	62582	+	NA	NA	NA	NA	NA	NA	N	N	N	T	T	T	T	N	N	N	N	T	N	A	T	N	N	N	T	A	T	N	N	A	N	A	A	N	T	N	N	T	N	T	N	N	A	T	T
107039972_A_G_8	T/A	6	63398	+	NA	NA	NA	NA	NA	NA	N	T	N	A	N	T	N	T	T	N	T	N	N	N	N	N	T	T	N	N	N	N	N	N	N	N	N	T	N	N	T	N	N	N	N	N	T	N	N
105442737_G_C_6	T/A	6	64190	+	NA	NA	NA	NA	NA	NA	N	A	A	T	T	A	A	N	A	N	N	N	T	N	T	N	N	N	N	N	N	N	N	N	N	N	T	N	N	N	N	N	N	N	T	N	N	N	N
106217113_A_G_12	A/T	6	64584	+	NA	NA	NA	NA	NA	NA	N	N	N	A	A	A	A	N	N	N	T	A	N	N	A	N	A	N	N	N	N	N	N	N	N	N	N	N	A	N	N	A	N	A	A	N	N	A	A
106075528_G_C_55	A/T	6	67604	+	NA	NA	NA	NA	NA	NA	N	N	N	A	N	T	A	N	N	N	N	T	N	A	N	N	T	N	N	T	N	N	A	A	N	N	N	N	N	N	N	N	N	N	N	N	N	N	N
106075529_G_C_40	A/T	6	67604	+	NA	NA	NA	NA	NA	NA	N	N	A	A	T	T	N	A	N	A	N	N	N	N	T	T	N	N	N	N	N	N	N	A	N	N	N	N	N	N	N	N	N	N	N	N	N	N	N
104432450_A_G_32	A/T	6	68870	+	NA	NA	NA	NA	NA	NA	A	A	N	A	A	A	A	A	A	A	A	A	A	A	A	A	A	A	A	A	A	A	A	A	A	A	A	A	A	A	A	A	A	A	A	A	A	A	A
106412142_C_T_20	T/A	6	70038	+	NA	NA	NA	NA	NA	NA	T	A	T	T	T	T	T	T	A	N	A	T	T	T	T	T	N	A	T	T	N	T	T	T	T	T	T	A	T	N	T	T	T	T	T	T	T	T	T
104905332_C_G_54	A/T	6	70543	+	NA	NA	NA	NA	NA	NA	N	N	N	N	N	N	N	N	N	N	N	N	N	N	N	N	N	A	N	N	N	N	T	N	N	N	N	N	N	N	N	N	N	N	N	N	N	N	N
106649921_C_T_64	T/A	6	70717	+	NA	NA	NA	NA	NA	NA	A	T	T	T	T	A	A	A	T	T	T	A	T	N	A	A	T	T	A	T	T	T	T	T	A	T	T	T	A	T	T	N	T	T	T	T	A	A	A
106668294_G_A_59	T/A	6	70977	+	NA	NA	NA	NA	NA	NA	T	A	A	A	A	T	T	T	T	A	T	T	T	T	T	T	T	T	T	T	T	T	T	T	T	T	T	T	T	T	T	T	T	T	A	T	T	T	T
106160810_T_C_32	T/A	6	71471	+	NA	NA	NA	NA	NA	NA	T	T	N	N	N	T	T	N	N	T	N	T	N	N	T	N	N	N	T	N	N	N	T	N	N	N	N	N	N	N	N	N	N	N	N	N	N	T	N
105806437_G_C_65	T/A	6	75974	+	NA	NA	NA	NA	NA	NA	A	N	N	T	T	T	T	N	N	N	N	T	N	N	T	N	T	A	T	N	N	N	N	N	N	N	N	N	T	N	N	T	N	T	T	N	N	T	T
106085572_T_C_58	A/T	6	78412	+	NA	NA	NA	NA	NA	NA	T	A	N	A	A	N	A	A	T	T	T	N	A	A	A	A	T	T	N	A	A	A	A	A	A	A	A	T	A	T	A	A	A	A	A	A	A	A	A
107016760_C_T_16	A/T	6	78513	+	NA	NA	NA	NA	NA	NA	N	N	N	N	T	A	N	N	N	A	N	N	N	N	N	N	A	N	N	A	A	A	N	A	N	A	A	N	N	N	N	A	N	A	A	N	N	N	A
107016760_G_A_18	T/A	6	78513	+	NA	NA	NA	NA	NA	NA	N	N	N	N	N	T	A	N	N	T	N	N	N	N	A	N	T	N	N	T	T	T	N	T	N	T	T	N	N	N	N	T	N	T	T	N	N	N	T
105534336_A_G_5	T/A	6	81352	+	NA	NA	NA	NA	NA	NA	N	N	N	N	N	N	N	N	N	N	N	N	A	N	N	T	A	T	N	T	T	N	T	A	N	N	N	N	T	N	N	N	N	N	N	N	N	N	N
103610816_C_G_20	A/T	6	81526	+	NA	NA	NA	NA	NA	NA	A	A	A	A	A	A	A	A	A	A	A	A	A	A	A	A	A	A	A	A	A	A	A	A	A	A	A	A	A	A	A	A	A	A	A	A	A	A	A
106553978_A_G_13	T/A	6	83606	+	NA	NA	NA	NA	NA	NA	T	T	T	T	T	T	N	T	T	T	T	T	T	T	T	T	T	T	T	T	T	T	T	T	T	T	T	T	T	T	T	T	T	T	T	T	T	T	T
103145703_T_G_15	A/T	6	84044	+	NA	NA	NA	NA	NA	NA	T	T	A	T	T	T	T	A	A	A	A	A	T	A	A	T	A	A	A	A	A	A	T	A	A	A	A	A	T	A	A	A	A	A	A	T	A	A	A
105450663_G_A_39	A/T	6	86461	+	NA	NA	NA	NA	NA	NA	N	N	N	A	T	N	N	N	N	N	N	N	N	N	N	N	N	T	N	N	N	N	N	N	N	N	N	N	N	N	N	N	N	N	N	N	N	N	N
105986968_C_A_67	T/A	6	88442	+	NA	NA	NA	NA	NA	NA	N	N	N	T	N	N	N	N	N	N	N	T	A	T	A	N	A	N	N	T	T	N	N	T	N	T	T	T	N	N	N	N	N	N	N	N	N	N	N
106841809_G_T_18	A/T	6	90085	+	NA	NA	NA	NA	NA	NA	T	A	N	N	N	N	N	N	N	A	N	N	N	N	N	N	A	A	A	N	N	N	A	N	N	N	N	N	N	N	N	N	N	N	N	N	N	N	N
106876825_C_T_7	T/A	6	90318	+	NA	NA	NA	NA	NA	NA	N	T	T	N	T	N	N	N	T	T	T	N	N	A	N	N	T	T	N	A	N	N	N	T	N	N	N	T	N	N	N	N	N	N	N	A	N	N	N
105399821_A_G_14	A/T	6	90934	+	NA	NA	NA	NA	NA	NA	N	T	A	N	N	A	A	A	N	N	N	A	A	A	A	A	N	A	A	A	N	A	A	N	A	A	A	N	A	A	A	A	A	A	A	A	A	N	A
105399822_T_A_17	A/T	6	90934	+	NA	NA	NA	NA	NA	NA	N	A	N	N	T	N	N	N	N	N	N	N	T	N	N	N	N	N	N	N	N	N	N	A	N	N	N	N	N	N	N	N	N	N	N	N	N	A	N
105710569_G_A_33	A/T	6	91973	+	NA	NA	NA	NA	NA	NA	N	A	N	T	T	A	N	N	N	N	A	N	N	T	N	A	T	A	T	A	N	A	N	N	N	N	N	N	N	N	N	N	N	N	N	N	N	N	N
103922614_A_G_21	A/T	6	93742	+	NA	NA	NA	NA	NA	NA	A	A	A	A	A	T	A	A	T	T	T	T	T	T	T	A	T	T	T	A	T	A	A	A	A	A	A	T	T	N	A	T	T	T	T	T	T	T	T
105363092_T_C_43	T/A	6	95489	+	NA	NA	NA	NA	NA	NA	T	T	T	T	T	T	T	T	T	T	T	T	T	T	T	T	T	T	T	T	T	T	T	T	T	T	T	T	T	T	T	T	T	T	T	T	T	T	T
104922312_C_T_24	T/A	6	101000	+	NA	NA	NA	NA	NA	NA	T	T	T	T	T	T	T	T	T	T	T	A	T	T	A	T	T	T	A	T	T	A	T	T	A	T	T	T	T	T	T	T	T	T	T	T	T	N	T
105676509_A_C_36	A/T	6	102674	+	NA	NA	NA	NA	NA	NA	A	A	A	T	T	T	T	A	A	A	A	T	A	A	T	A	T	A	T	A	T	A	A	A	A	A	A	A	T	A	A	T	A	T	T	A	A	T	T
106590516_A_C_19	T/A	6	107767	+	NA	NA	NA	NA	NA	NA	T	T	N	N	N	N	T	T	T	T	T	N	N	T	N	N	A	N	T	N	N	T	T	N	N	T	N	T	N	N	N	N	N	N	N	N	N	N	N
106590517_T_G_28	T/A	6	107767	+	NA	NA	NA	NA	NA	NA	T	T	N	N	N	A	T	T	T	T	T	N	N	T	N	N	N	N	T	N	N	T	T	N	N	T	N	T	N	N	N	A	N	A	A	N	A	N	A
106313070_G_C_59	T/A	6	113528	+	NA	NA	NA	NA	NA	NA	T	A	T	T	T	T	T	T	T	T	T	T	T	T	T	T	T	T	T	T	T	T	T	T	T	T	T	T	T	T	T	T	T	T	T	T	T	T	T
106891251_G_C_12	T/A	6	114255	+	NA	NA	NA	NA	NA	NA	A	N	N	N	N	N	N	N	A	N	A	N	N	N	N	N	N	N	T	N	N	T	N	T	N	N	N	N	N	N	N	N	N	N	N	N	N	N	N
106975648_C_T_32	A/T	6	114321	+	NA	NA	NA	NA	NA	NA	A	A	T	A	A	A	A	A	A	T	A	A	A	A	A	A	A	A	A	A	A	A	A	A	A	N	A	A	A	A	A	A	A	A	A	A	A	A	A
105880113_A_C_10	T/A	6	116078	+	NA	NA	NA	NA	NA	NA	N	T	T	N	T	T	T	N	N	T	T	N	T	T	T	T	A	T	T	N	N	T	T	T	N	T	N	N	N	N	N	N	N	N	N	N	N	N	N
104910213_C_G_7	T/A	6	116343	+	NA	NA	NA	NA	NA	NA	N	N	N	N	A	A	N	N	T	A	N	A	N	N	N	N	N	T	N	T	N	T	N	N	N	N	N	N	N	N	N	N	N	N	N	N	N	N	N
106036719_C_T_43	T/A	6	116976	+	NA	NA	NA	NA	NA	NA	T	T	T	T	T	T	T	T	T	T	T	T	T	T	T	A	T	T	T	T	T	N	T	T	A	T	T	T	A	A	T	T	T	T	T	T	T	T	T
105255958_C_G_15	A/T	6	117159	+	NA	NA	NA	NA	NA	NA	N	N	N	N	N	N	N	N	N	N	N	N	N	N	N	T	N	N	A	N	N	N	N	N	N	N	N	N	N	N	N	N	N	N	N	N	N	N	N
106209076_T_A_52	T/A	6	121929	+	NA	NA	NA	NA	NA	NA	T	T	T	T	T	T	N	N	T	T	T	N	N	N	N	T	T	T	N	T	T	T	N	T	N	T	T	T	N	T	N	T	N	T	T	N	N	N	T
104781654_T_G_14	T/A	6	122121	+	NA	NA	NA	NA	NA	NA	T	T	T	T	T	T	T	T	T	T	T	T	T	T	T	A	T	T	T	T	T	T	T	T	A	T	T	T	A	T	T	T	T	T	T	T	T	T	T
106619446_C_T_30	T/A	6	122238	+	NA	NA	NA	NA	NA	NA	N	T	N	T	N	N	N	N	N	N	N	T	N	T	T	N	T	T	T	T	N	N	N	T	N	T	T	N	N	T	N	N	N	N	T	N	N	T	T
106128159_C_T_18	T/A	6	122593	+	NA	NA	NA	NA	NA	NA	A	T	T	T	T	T	T	T	A	T	A	T	T	T	T	T	T	T	T	T	N	A	A	T	T	T	T	A	T	T	A	T	T	T	T	T	T	T	T
104767523_C_A_15	A/T	6	129244	+	NA	NA	NA	NA	NA	NA	N	N	N	N	N	N	N	A	N	N	N	A	N	N	A	N	N	N	T	N	N	N	N	T	N	N	N	N	N	N	N	N	N	N	N	N	N	N	N
106198921_C_A_42	A/T	6	131014	+	NA	NA	NA	NA	NA	NA	N	N	A	N	N	A	N	A	N	N	N	A	N	N	N	N	A	N	N	N	N	A	A	N	N	N	N	T	N	A	A	A	A	N	N	N	N	N	A
106634429_G_T_20	T/A	6	131062	+	NA	NA	NA	NA	NA	NA	A	A	T	A	T	T	T	T	T	T	T	T	T	N	T	T	T	T	T	T	T	T	T	T	T	T	T	T	T	T	T	T	T	T	T	T	T	T	T
103134173_T_C_43	T/A	6	137607	+	NA	NA	NA	NA	NA	NA	T	T	T	T	T	T	A	T	T	T	T	T	A	T	T	A	T	T	T	A	T	T	N	A	A	A	A	T	T	T	T	T	T	T	T	A	T	T	T
105864305_C_T_54	A/T	6	140482	+	NA	NA	NA	NA	NA	NA	A	T	N	N	T	A	N	A	A	N	N	A	A	N	A	A	N	A	A	A	A	A	N	A	T	A	A	N	A	N	N	A	A	A	N	A	N	A	A
105039055_C_G_8	T/A	6	141822	+	NA	NA	NA	NA	NA	NA	T	T	T	T	T	A	A	A	T	T	T	A	A	T	A	A	N	N	A	A	A	A	T	A	T	A	A	T	A	T	A	A	A	A	T	A	T	A	A
102444679_T_C_13	T/A	6	148977	+	NA	NA	NA	NA	NA	NA	A	T	T	T	T	A	A	A	T	T	T	T	A	T	T	T	T	T	T	A	A	T	N	A	T	A	A	T	T	T	A	A	A	A	T	A	T	T	T
106630871_C_T_28	A/T	6	149032	+	NA	NA	NA	NA	NA	NA	A	A	A	A	A	A	A	A	A	A	A	A	A	A	A	A	A	A	A	A	A	A	A	A	A	A	A	A	A	A	A	A	A	A	A	A	A	A	A
105451686_C_A_16	A/T	6	149165	+	NA	NA	NA	NA	NA	NA	N	N	A	N	N	T	A	T	N	T	N	N	T	N	A	T	N	N	N	N	A	N	A	T	N	N	N	N	N	N	N	N	N	A	N	N	N	N	N
105451687_T_C_20	A/T	6	149165	+	NA	NA	NA	NA	NA	NA	N	T	N	T	N	N	N	A	T	A	T	T	A	T	T	A	N	N	N	N	T	A	N	A	N	N	N	N	N	N	N	N	N	N	N	N	N	N	N
104196156_C_T_55	A/T	6	161844	+	NA	NA	NA	NA	NA	NA	A	A	N	N	N	N	T	N	N	A	N	N	T	N	T	T	N	A	A	N	N	N	T	T	A	N	N	N	N	N	N	N	N	N	T	N	N	N	N
102443004_G_C_55	A/T	6	164866	+	NA	NA	NA	NA	NA	NA	N	N	A	N	N	A	A	A	N	N	N	N	N	A	N	A	N	N	A	N	N	N	N	N	N	N	N	N	A	N	N	N	N	N	N	N	N	N	N
106775577_A_T_61	T/A	6	171949	+	NA	NA	NA	NA	NA	NA	N	T	T	T	T	N	N	N	N	T	N	N	N	N	N	N	T	T	N	N	N	N	T	N	N	N	N	N	N	T	N	N	N	N	N	N	N	N	N
106775577_T_C_18	T/A	6	171949	+	NA	NA	NA	NA	NA	NA	N	T	T	T	T	N	N	N	N	T	N	N	N	A	N	N	T	T	N	N	N	N	T	N	N	N	N	N	N	T	N	N	N	N	N	N	N	N	N
106820727_G_A_62	T/A	6	172015	+	NA	NA	NA	NA	NA	NA	T	N	T	N	T	T	T	N	T	N	T	N	T	T	T	T	N	A	T	T	T	N	T	T	T	T	T	T	T	N	T	T	T	T	T	T	T	T	T
106574377_C_T_51	T/A	6	181358	+	NA	NA	NA	NA	NA	NA	N	T	T	T	T	T	T	T	T	N	T	T	T	T	T	T	N	T	T	T	T	N	T	T	T	T	T	T	T	T	T	T	T	T	T	T	T	T	T
103594591_G_A_41	A/T	6	184530	+	NA	NA	NA	NA	NA	NA	N	N	T	N	N	N	T	N	T	N	N	T	N	N	N	N	N	N	A	N	T	N	N	N	N	N	N	N	N	N	N	N	T	N	N	N	N	N	N
104602506_C_T_34	T/A	6	192388	+	NA	NA	NA	NA	NA	NA	T	T	T	T	T	T	T	T	T	T	T	N	T	T	N	T	T	T	T	T	T	T	T	T	T	T	T	T	T	T	T	T	T	T	T	T	T	T	T
106122674_G_C_14	A/T	6	201237	+	NA	NA	NA	NA	NA	NA	A	A	A	A	N	A	A	N	A	N	T	N	A	A	N	A	A	N	A	A	N	A	N	A	A	A	A	A	A	A	A	A	A	A	A	N	A	A	N
104422962_G_C_68	A/T	6	206779	+	NA	NA	NA	NA	NA	NA	A	A	A	N	A	A	A	N	A	N	A	N	A	A	A	A	A	N	N	A	N	A	N	A	N	A	A	A	N	A	A	A	A	A	A	A	A	A	A
106941197_T_G_13	T/A	6	217131	+	NA	NA	NA	NA	NA	NA	T	N	T	A	T	N	N	N	A	T	N	A	N	N	N	N	N	N	N	N	N	T	N	N	T	N	N	N	N	N	N	T	N	T	N	N	T	N	N
106493542_G_C_10	A/T	6	227366	+	NA	NA	NA	NA	NA	NA	N	N	N	N	N	A	A	N	T	N	N	N	N	T	N	N	N	N	N	N	N	N	T	N	N	N	N	N	N	N	N	N	N	N	N	N	N	N	N
106872986_G_A_34	A/T	7	105	+	NA	NA	NA	NA	NA	NA	A	A	T	A	A	T	T	A	A	A	A	T	T	A	T	T	A	A	T	A	A	T	A	A	T	A	A	A	T	A	A	T	A	T	A	T	A	T	A
106815067_G_T_63	A/T	7	908	+	NA	NA	NA	NA	NA	NA	A	N	A	A	A	N	N	N	N	N	N	N	N	N	N	N	T	N	N	N	N	N	N	N	N	N	N	N	N	A	N	N	N	N	N	N	N	N	N
106815070_T_C_31	A/T	7	908	+	NA	NA	NA	NA	NA	NA	N	N	N	N	N	N	A	N	N	N	N	N	N	N	N	A	T	N	A	A	N	A	A	A	A	A	A	N	A	N	N	A	N	A	A	N	N	N	N
106815070_T_G_18	T/A	7	908	+	NA	NA	NA	NA	NA	NA	A	T	A	A	A	N	N	N	T	T	T	N	T	T	N	T	T	T	N	T	N	T	T	T	T	T	T	T	T	A	T	T	T	T	N	T	T	N	T
103589342_C_A_57	A/T	7	1790	+	NA	NA	NA	NA	NA	NA	A	A	A	A	A	A	A	A	A	A	A	A	A	A	A	A	A	A	A	A	A	A	A	A	A	A	N	A	A	T	A	A	A	A	A	A	A	A	A
106842580_C_T_7	T/A	7	1838	+	NA	NA	NA	NA	NA	NA	N	N	T	T	T	N	N	T	T	N	T	N	N	N	A	A	T	N	N	N	N	N	N	N	N	N	T	T	N	N	N	N	N	N	N	N	N	N	N
106842580_T_G_15	A/T	7	1838	+	NA	NA	NA	NA	NA	NA	A	N	N	T	N	A	A	T	N	N	A	A	A	T	A	N	N	T	A	A	A	T	T	A	N	A	A	N	A	N	N	A	N	A	N	N	A	A	A
104910430_C_G_39	A/T	7	3518	+	NA	NA	NA	NA	NA	NA	T	A	A	N	A	A	A	A	T	T	T	A	A	A	A	A	A	T	A	N	T	A	A	A	A	A	A	T	A	A	A	A	A	A	A	A	A	A	A
105984130_T_C_18	A/T	7	3734	+	NA	NA	NA	NA	NA	NA	N	N	N	A	A	A	N	A	A	N	A	A	N	N	N	N	N	A	N	N	A	N	N	N	N	N	N	A	N	N	N	N	N	N	N	N	N	N	N
104774014_A_G_62	A/T	7	3859	+	NA	NA	NA	NA	NA	NA	T	A	A	A	A	A	T	A	N	A	A	A	T	T	A	T	A	T	A	T	N	A	T	T	A	T	T	A	A	A	A	T	A	N	T	T	T	A	T
105354681_C_T_33	T/A	7	3925	+	NA	NA	NA	NA	NA	NA	T	A	A	A	A	A	T	A	A	A	A	A	T	T	A	T	A	T	A	T	N	A	N	T	A	T	T	A	A	A	A	T	A	T	T	T	T	A	T
104602030_A_C_25	T/A	7	4362	+	NA	NA	NA	NA	NA	NA	A	A	T	A	A	T	T	T	T	T	T	T	T	T	T	T	A	T	T	T	T	N	T	T	T	T	T	T	T	A	T	T	T	T	T	T	T	T	T
105152573_T_C_56	T/A	7	4585	+	NA	NA	NA	NA	NA	NA	N	A	N	N	N	N	N	N	T	N	N	N	T	N	N	A	N	N	A	N	A	N	N	N	N	N	N	N	N	N	T	N	N	N	N	N	N	T	N
105152574_G_T_20	A/T	7	4585	+	NA	NA	NA	NA	NA	NA	N	N	N	N	N	N	N	N	A	N	N	T	A	N	N	T	N	N	N	T	N	N	N	N	N	N	N	N	N	N	A	N	N	N	N	N	N	A	N
104912662_G_A_31	A/T	7	4631	+	NA	NA	NA	NA	NA	NA	A	A	N	N	N	A	A	N	N	A	A	T	A	A	N	N	A	N	N	N	N	N	N	N	A	A	N	N	N	N	N	N	N	N	N	A	N	N	N
104760752_G_T_49	T/A	7	4832	+	NA	NA	NA	NA	NA	NA	N	N	N	A	N	N	T	N	N	N	N	N	N	N	N	A	N	N	T	N	A	N	N	A	N	N	N	N	N	N	N	N	N	N	N	N	N	N	N
105148176_A_G_42	A/T	7	5215	+	NA	NA	NA	NA	NA	NA	A	A	N	A	N	A	N	T	N	A	A	T	T	T	N	N	N	N	A	N	N	N	N	N	N	N	T	N	N	N	N	N	A	N	A	N	N	N	N
101041162_C_A_40	T/A	7	5538	+	NA	NA	NA	NA	NA	NA	A	T	T	N	N	T	T	T	T	T	T	T	T	T	T	T	T	T	T	A	N	T	T	A	T	A	A	T	T	T	T	T	T	T	T	T	T	T	T
105927372_A_G_16	A/T	7	5597	+	NA	NA	NA	NA	NA	NA	A	A	A	A	A	A	A	A	T	T	T	A	A	A	A	T	T	A	A	T	N	T	T	T	A	T	T	T	T	A	A	A	A	A	A	A	A	A	A
105680045_G_A_62	T/A	7	5656	+	NA	NA	NA	NA	NA	NA	A	T	T	T	A	T	T	T	T	A	N	N	A	T	T	T	T	A	T	A	T	T	N	A	T	A	A	T	T	T	T	T	T	T	T	A	T	T	T
102420702_G_A_6	A/T	7	5901	+	NA	NA	NA	NA	NA	NA	A	T	A	T	A	A	A	A	A	A	A	A	T	A	A	A	N	A	A	A	A	T	A	A	A	A	A	A	A	A	T	A	A	A	A	T	A	A	A
104198009_G_T_59	T/A	7	6035	+	NA	NA	NA	NA	NA	NA	T	T	T	T	T	T	T	T	A	T	A	T	T	T	T	T	T	A	T	T	T	T	T	T	T	T	T	A	T	T	T	T	T	T	T	T	T	T	T
105601862_G_A_18	A/T	7	6070	+	NA	NA	NA	NA	NA	NA	N	N	A	N	N	A	N	N	N	N	N	N	N	N	A	N	N	N	A	N	A	A	A	N	N	N	N	N	N	N	N	N	N	N	N	N	N	N	N
105361444_C_T_16	T/A	7	6732	+	NA	NA	NA	NA	NA	NA	T	A	A	A	A	T	T	A	A	T	A	T	T	A	T	T	T	T	T	T	A	A	N	T	T	T	T	A	T	T	A	T	A	T	T	T	A	T	A
105680043_T_A_24	T/A	7	6758	+	NA	NA	NA	NA	NA	NA	A	T	T	T	A	T	T	T	T	A	T	T	A	T	T	T	T	A	T	A	T	T	N	A	T	A	A	T	T	T	T	T	T	T	T	A	T	T	T
105674104_G_A_14	A/T	7	7327	+	NA	NA	NA	NA	NA	NA	A	N	T	N	T	T	A	N	T	T	T	T	A	N	T	N	T	N	T	A	N	T	A	A	T	A	A	T	T	T	T	A	T	A	A	A	A	T	A
105367258_T_A_53	A/T	7	7382	+	NA	NA	NA	NA	NA	NA	A	A	A	A	A	A	A	A	A	A	A	A	A	A	A	A	T	A	A	T	N	A	A	T	T	T	T	A	A	A	A	A	A	A	A	A	A	A	A
104414086_C_A_60	A/T	7	7804	+	NA	NA	NA	NA	NA	NA	A	T	T	T	T	A	A	A	T	T	T	A	A	A	A	A	T	T	A	A	N	A	A	A	A	A	A	T	A	A	A	A	A	A	A	A	A	A	A
103132828_A_G_26	A/T	7	7955	+	NA	NA	NA	NA	NA	NA	A	T	A	T	T	A	A	A	A	T	A	A	N	A	A	A	T	A	A	A	A	A	A	A	A	A	A	A	A	A	A	A	A	A	A	A	A	A	A
104203315_C_T_18	A/T	7	8794	+	NA	NA	NA	NA	NA	NA	A	A	A	T	A	A	A	A	A	A	A	A	A	A	A	A	T	A	A	T	A	A	A	T	T	T	T	A	A	A	A	A	A	A	A	A	A	A	A
105447306_T_C_8	A/T	7	10101	+	NA	NA	NA	NA	NA	NA	A	T	T	T	T	A	A	A	T	T	T	A	A	A	A	A	A	T	A	A	T	A	N	A	A	A	A	T	A	T	A	A	A	A	A	A	A	A	A
105465496_A_G_68	A/T	7	10395	+	NA	NA	NA	NA	NA	NA	N	N	N	N	A	A	T	N	A	T	A	A	N	A	A	N	T	N	A	N	A	A	A	T	T	T	N	A	T	A	N	A	N	N	A	N	A	N	N
107083748_C_T_20	T/A	7	10823	+	NA	NA	NA	NA	NA	NA	T	N	N	T	T	T	T	N	T	N	N	T	N	N	N	N	N	N	N	N	N	N	N	N	N	N	N	N	N	N	N	A	N	A	N	N	N	N	A
103133589_T_C_52	T/A	7	11004	+	NA	NA	NA	NA	NA	NA	A	T	T	T	T	T	T	T	T	T	T	T	T	T	T	T	T	T	T	T	T	T	T	T	T	T	T	T	T	A	T	T	T	T	T	T	T	T	T
105036934_G_A_57	A/T	7	11747	+	NA	NA	NA	NA	NA	NA	T	T	T	T	T	A	A	A	T	T	T	A	A	A	A	A	T	T	A	A	T	A	A	A	A	A	A	T	A	T	A	A	A	A	A	A	A	A	A
101046329_G_A_37	A/T	7	12189	+	NA	NA	NA	NA	NA	NA	T	T	A	T	N	A	A	A	A	A	A	A	A	A	A	A	A	A	A	A	A	A	A	A	A	A	A	A	A	T	A	A	A	A	A	A	A	A	A
106277974_C_T_10	T/A	7	12565	+	NA	NA	NA	NA	NA	NA	A	A	T	T	A	T	T	T	T	T	T	T	T	T	T	T	T	T	T	A	T	T	T	A	T	A	A	T	T	N	T	T	T	T	T	T	T	T	T
106239819_A_G_28	T/A	7	12612	+	NA	NA	NA	NA	NA	NA	A	T	T	T	T	T	T	T	T	A	T	T	T	T	T	T	T	A	T	T	T	T	T	T	T	T	T	T	T	T	T	T	T	T	T	T	T	T	T
106239820_T_C_37	A/T	7	12612	+	NA	NA	NA	NA	NA	NA	T	A	A	A	A	A	A	A	A	T	A	A	A	A	A	A	A	T	A	A	A	A	A	A	A	A	A	N	A	A	A	A	A	A	A	A	A	A	A
106577121_G_A_17	A/T	7	12939	+	NA	NA	NA	NA	NA	NA	N	N	N	N	N	N	N	N	A	T	A	N	N	N	N	N	T	A	N	N	N	N	N	N	N	N	N	A	N	N	N	N	N	N	N	N	N	N	N
105360309_C_G_47	A/T	7	13288	+	NA	NA	NA	NA	NA	NA	A	A	A	A	A	A	A	A	A	A	A	A	T	A	N	A	A	A	A	T	A	A	T	T	A	T	T	N	A	T	A	A	A	A	A	T	A	A	A
105360309_G_A_46	A/T	7	13288	+	NA	NA	NA	NA	NA	NA	N	N	N	N	N	N	N	N	N	N	N	N	A	N	A	N	N	N	N	A	N	N	A	A	N	A	A	N	N	A	N	N	N	N	N	A	N	N	N
106591109_T_A_55	A/T	7	13437	+	NA	NA	NA	NA	NA	NA	N	N	A	T	N	N	T	A	N	N	N	N	N	A	N	N	N	T	N	N	T	T	A	N	A	N	N	N	N	N	T	A	T	N	N	T	N	T	A
103127082_G_C_24	T/A	7	13790	+	NA	NA	NA	NA	NA	NA	A	A	A	A	A	T	N	T	T	T	N	N	T	T	T	T	T	T	T	T	T	T	T	T	T	T	T	T	T	A	T	T	T	T	T	T	T	T	T
105450057_C_T_13	T/A	7	13835	+	NA	NA	NA	NA	NA	NA	T	T	T	T	T	T	A	T	A	A	A	T	T	A	T	A	A	A	T	A	A	T	A	A	T	A	A	A	T	T	T	A	T	A	A	T	A	T	A
105450057_T_C_11	A/T	7	13835	+	NA	NA	NA	NA	NA	NA	A	A	N	A	A	A	N	A	N	N	N	A	A	N	A	N	N	N	A	N	N	A	N	N	A	N	N	N	A	A	A	N	A	N	N	A	N	A	N
101038857_A_G_61	T/A	7	14489	+	NA	NA	NA	NA	NA	NA	A	T	T	A	T	T	T	T	T	T	T	T	T	T	T	T	T	T	T	A	T	T	T	A	A	A	A	T	T	T	T	T	T	T	T	T	T	T	T
104766451_G_A_47	T/A	7	14503	+	NA	NA	NA	NA	NA	NA	N	T	N	N	A	A	N	N	N	N	N	N	N	N	T	A	N	T	N	N	T	N	N	N	T	N	N	N	N	T	N	N	A	N	N	N	N	N	N
106494402_C_T_17	A/T	7	14726	+	NA	NA	NA	NA	NA	NA	N	N	N	T	N	T	A	N	N	N	N	N	N	N	N	A	N	N	N	N	N	N	N	N	N	N	N	N	N	N	N	N	N	N	N	N	N	N	N
103933972_G_A_48	A/T	7	15106	+	NA	NA	NA	NA	NA	NA	A	A	T	T	A	A	A	A	T	T	T	A	A	A	A	T	T	A	A	A	N	T	N	A	T	A	A	N	T	A	A	A	A	A	A	A	A	A	T
103593086_G_C_46	A/T	7	15272	+	NA	NA	NA	NA	NA	NA	T	N	A	N	N	T	T	A	T	T	T	T	A	A	T	A	A	A	T	A	T	A	A	A	A	A	A	T	T	A	A	T	A	T	T	A	T	T	T
105538646_G_A_28	A/T	7	15459	+	NA	NA	NA	NA	NA	NA	A	N	N	A	N	N	T	T	A	N	N	T	A	N	N	N	T	N	N	T	A	A	A	N	N	N	A	N	N	N	A	N	N	N	N	N	N	N	N
106885679_C_A_31	A/T	7	15583	+	NA	NA	NA	NA	NA	NA	N	N	N	N	N	T	N	N	A	A	A	N	N	N	N	T	A	A	N	N	N	N	N	N	A	N	N	A	N	A	N	A	T	A	N	N	N	N	N
104771717_T_G_65	A/T	7	16065	+	NA	NA	NA	NA	NA	NA	T	T	A	T	T	A	A	A	T	A	T	A	A	A	A	A	T	T	A	A	T	A	A	A	A	A	A	T	A	T	A	A	A	A	A	A	A	A	A
106604153_G_C_46	A/T	7	16786	+	NA	NA	NA	NA	NA	NA	N	T	N	N	T	N	T	N	A	N	N	N	A	A	A	N	N	N	A	N	N	T	N	N	N	N	N	N	N	N	N	N	N	N	N	N	N	N	N
106239093_G_A_14	T/A	7	16852	+	NA	NA	NA	NA	NA	NA	A	N	N	N	T	A	N	N	T	N	N	T	N	T	A	N	N	N	N	N	N	N	N	N	N	N	N	N	N	N	N	N	N	N	N	N	N	N	N
104767968_C_T_67	A/T	7	16942	+	NA	NA	NA	NA	NA	NA	N	T	N	N	N	A	N	N	N	T	N	T	A	T	A	N	N	A	A	A	A	T	T	N	N	N	T	N	N	N	N	T	N	N	N	N	N	N	N
105151298_C_A_39	A/T	7	16991	+	NA	NA	NA	NA	NA	NA	A	T	T	T	T	A	A	A	T	T	T	A	A	A	A	A	T	T	N	A	N	A	A	A	A	A	A	T	A	A	A	A	A	A	A	A	A	A	A
105361904_T_C_6	A/T	7	17133	+	NA	NA	NA	NA	NA	NA	A	A	A	A	A	T	T	N	A	T	A	T	A	A	T	T	T	A	T	A	N	T	A	A	T	A	A	A	T	T	T	T	T	T	T	A	T	T	T
105151888_T_C_47	T/A	7	17199	+	NA	NA	NA	NA	NA	NA	N	T	N	T	N	N	N	T	N	A	N	N	N	N	A	N	T	T	N	N	N	N	A	N	N	N	N	T	N	N	N	N	N	N	N	N	N	N	N
106869483_G_C_16	A/T	7	17416	+	NA	NA	NA	NA	NA	NA	N	N	N	N	N	N	N	N	A	A	A	N	N	N	N	N	N	A	N	N	N	N	N	N	N	N	N	A	N	N	N	N	N	N	N	N	N	N	N
106687239_T_C_20	T/A	7	17417	+	NA	NA	NA	NA	NA	NA	T	T	T	T	T	T	T	T	T	T	T	T	T	A	T	T	N	A	T	T	T	T	T	T	T	T	T	T	T	A	T	T	T	T	A	T	T	T	T
106768824_C_T_60	A/T	7	17852	+	NA	NA	NA	NA	NA	NA	A	T	T	T	A	A	A	A	A	T	A	A	A	A	A	A	A	A	A	A	A	A	N	A	A	A	A	A	A	N	A	A	A	A	A	A	A	A	A
106159973_C_T_29	A/T	7	18196	+	NA	NA	NA	NA	NA	NA	A	A	T	A	N	A	A	A	N	A	A	A	T	A	A	A	A	A	A	A	A	A	A	A	A	A	A	A	A	T	A	A	A	A	A	T	A	A	A
103129220_G_A_47	A/T	7	18251	+	NA	NA	NA	NA	NA	NA	A	T	A	A	A	A	A	A	A	A	A	A	A	A	A	A	T	A	A	A	N	A	A	N	A	A	A	A	A	T	A	A	A	A	T	A	A	A	A
103923791_A_T_52	A/T	7	18565	+	NA	NA	NA	NA	NA	NA	T	T	A	T	T	A	A	A	T	A	T	A	A	A	A	N	T	T	A	A	N	A	A	A	A	A	A	T	A	T	A	A	A	A	A	A	A	A	A
104596849_C_G_29	A/T	7	18687	+	NA	NA	NA	NA	NA	NA	A	N	N	A	N	T	N	N	A	N	T	N	N	N	N	N	N	N	A	N	N	A	N	T	N	N	N	N	N	N	N	N	N	N	N	N	N	N	N
106074049_A_G_21	A/T	7	19631	+	NA	NA	NA	NA	NA	NA	A	N	N	A	N	N	A	A	N	N	N	A	A	A	N	A	A	N	N	A	N	A	A	A	A	A	A	N	A	N	A	N	A	N	N	A	A	N	A
106161929_C_T_37	A/T	7	19795	+	NA	NA	NA	NA	NA	NA	A	N	N	N	N	A	A	N	A	N	N	N	N	N	N	A	A	N	N	N	A	N	N	A	N	N	N	N	A	N	A	N	N	N	N	N	N	N	N
104912343_C_T_25	T/A	7	19941	+	NA	NA	NA	NA	NA	NA	T	A	T	N	T	T	T	T	A	A	A	T	T	T	T	T	T	T	T	T	N	T	T	T	T	T	T	A	T	T	T	T	T	T	T	T	T	T	T
106257826_T_A_54	A/T	7	20435	+	NA	NA	NA	NA	NA	NA	T	A	T	T	T	T	T	A	T	T	T	T	A	A	T	A	A	A	T	A	T	A	A	A	A	A	A	T	T	A	A	T	A	T	T	A	T	T	T
104915480_C_G_10	T/A	7	20603	+	NA	NA	NA	NA	NA	NA	N	N	T	T	T	N	N	T	N	T	N	T	N	T	N	N	N	N	N	N	N	N	T	N	N	N	N	N	N	N	N	N	N	N	N	N	N	T	N
105679602_G_A_55	T/A	7	20690	+	NA	NA	NA	NA	NA	NA	N	T	N	A	N	N	N	T	N	N	N	T	T	T	T	T	N	N	T	T	N	T	T	T	T	T	T	N	T	N	T	N	T	N	N	T	T	T	T
106344541_A_T_10	A/T	7	21031	+	NA	NA	NA	NA	NA	NA	A	A	A	T	A	A	A	A	T	A	T	A	A	N	A	A	A	T	A	A	T	A	A	A	A	A	A	T	A	A	A	A	A	A	A	A	A	A	A
106735487_G_C_46	T/A	7	21205	+	NA	NA	NA	NA	NA	NA	N	T	T	N	N	N	N	T	N	N	N	A	T	T	N	T	N	N	N	T	N	T	T	T	T	T	T	N	N	N	T	N	T	N	N	T	N	N	N
104914453_C_A_65	T/A	7	22072	+	NA	NA	NA	NA	NA	NA	N	N	T	T	N	N	N	T	N	N	N	N	N	N	N	A	N	T	N	N	N	N	N	T	N	N	N	N	N	N	N	N	N	N	N	N	N	N	N
106120789_C_T_26	A/T	7	22264	+	NA	NA	NA	NA	NA	NA	N	A	N	A	N	N	N	T	N	N	N	N	N	N	N	A	N	A	N	N	N	A	N	T	N	N	N	A	N	A	A	N	A	N	N	N	N	N	N
106120789_C_T_68	T/A	7	22264	+	NA	NA	NA	NA	NA	NA	N	N	N	N	N	T	N	T	N	N	T	N	A	N	T	A	N	N	A	A	T	N	N	N	N	N	N	N	N	N	N	N	N	N	N	N	N	N	N
106876622_A_G_47	T/A	7	22567	+	NA	NA	NA	NA	NA	NA	T	T	T	T	T	T	T	T	T	A	T	T	T	T	T	T	A	T	T	T	T	T	T	T	T	T	T	T	T	T	T	T	T	T	T	T	T	T	T
104197825_T_C_14	A/T	7	22580	+	NA	NA	NA	NA	NA	NA	N	N	N	N	N	T	A	N	N	N	T	A	N	N	N	N	N	N	A	N	N	N	A	N	N	N	N	N	N	N	N	N	N	N	N	N	N	N	N
104420182_A_G_64	T/A	7	22664	+	NA	NA	NA	NA	NA	NA	T	N	T	T	T	T	N	T	N	N	A	T	T	T	T	T	T	T	N	T	N	T	T	T	N	T	T	N	N	T	T	N	N	T	T	T	T	T	N
106422491_C_T_28	T/A	7	23002	+	NA	NA	NA	NA	NA	NA	T	A	A	A	T	T	T	T	T	T	T	T	T	T	T	T	T	T	T	T	T	T	T	T	T	T	T	T	T	A	T	T	T	T	T	T	T	T	T
105256047_A_G_13	A/T	7	23709	+	NA	NA	NA	NA	NA	NA	T	A	A	A	A	A	A	A	T	A	T	A	A	A	A	A	A	T	A	A	N	A	A	A	A	A	A	T	A	A	A	A	A	A	A	A	A	A	A
104904232_A_T_31	T/A	7	24144	+	NA	NA	NA	NA	NA	NA	T	T	T	T	T	T	T	T	T	A	T	T	T	T	T	T	T	A	T	A	T	T	A	A	T	A	A	T	T	N	T	T	T	T	T	T	T	T	T
105674103_G_A_37	A/T	7	24223	+	NA	NA	NA	NA	NA	NA	A	T	T	N	T	T	A	N	T	T	T	T	A	N	N	N	T	N	T	A	A	T	A	A	T	A	A	T	T	T	T	A	T	A	A	A	A	T	A
103137860_G_A_51	A/T	7	25109	+	NA	NA	NA	NA	NA	NA	A	N	A	A	A	T	T	T	A	A	A	T	T	A	T	N	A	A	T	T	A	T	N	T	T	T	T	A	T	A	T	A	T	A	A	T	A	T	A
106635479_C_T_27	A/T	7	26955	+	NA	NA	NA	NA	NA	NA	A	A	A	A	A	A	A	A	T	T	N	A	A	A	A	A	T	A	A	A	N	A	A	A	A	A	A	T	A	A	A	A	A	A	A	A	A	A	A
104420150_T_A_49	T/A	7	26973	+	NA	NA	NA	NA	NA	NA	T	T	T	T	T	T	T	N	A	T	N	N	T	T	T	T	N	A	T	T	N	T	T	T	T	T	T	A	T	T	T	T	T	T	T	T	T	T	T
106626974_T_C_10	A/T	7	28094	+	NA	NA	NA	NA	NA	NA	N	A	N	A	A	A	N	N	N	A	N	A	N	A	N	N	N	A	N	N	N	N	N	N	N	N	N	T	N	N	N	N	N	A	N	N	N	N	A
103925860_C_G_56	T/A	7	28124	+	NA	NA	NA	NA	NA	NA	N	N	N	T	N	N	A	N	N	T	N	T	N	T	N	N	N	N	N	N	N	N	T	N	N	N	N	N	N	N	N	N	N	N	N	N	N	N	N
105812342_C_A_59	A/T	7	28496	+	NA	NA	NA	NA	NA	NA	N	N	T	N	T	N	N	N	N	N	N	N	T	N	N	N	N	N	A	N	N	T	N	T	N	N	N	N	N	N	N	N	N	N	N	N	N	N	N
105929053_A_G_49	A/T	7	29365	+	NA	NA	NA	NA	NA	NA	N	A	A	N	A	N	N	T	T	N	N	N	N	N	N	A	T	N	N	T	N	A	N	N	N	N	N	N	N	N	N	N	N	N	N	N	N	N	N
105449108_A_G_65	T/A	7	29486	+	NA	NA	NA	NA	NA	NA	T	T	T	T	T	A	A	A	T	T	T	A	A	T	A	T	T	T	A	A	N	A	T	A	A	A	A	T	A	T	A	A	A	A	A	A	A	A	A
106726650_T_C_56	T/A	7	29800	+	NA	NA	NA	NA	NA	NA	T	A	A	A	A	T	T	T	T	T	T	T	T	T	T	T	T	T	T	T	T	T	T	T	T	T	T	T	T	T	T	T	T	T	T	T	T	T	T
104916431_T_A_32	T/A	7	30091	+	NA	NA	NA	NA	NA	NA	T	A	T	A	A	T	T	T	A	A	A	T	T	T	T	T	T	A	T	T	A	T	T	T	T	T	T	A	T	A	T	T	T	T	T	T	T	T	T
105613100_G_A_56	A/T	7	30196	+	NA	NA	NA	NA	NA	NA	A	T	T	T	T	A	A	A	A	A	A	A	A	A	A	A	A	A	A	A	A	A	A	A	A	A	A	A	A	A	A	A	A	A	A	A	A	A	A
104597305_T_C_66	A/T	7	30460	+	NA	NA	NA	NA	NA	NA	A	N	T	A	A	A	A	A	A	T	N	N	A	A	A	A	N	N	A	A	A	A	A	A	A	A	A	A	A	N	A	A	A	A	A	A	A	A	A
106494490_G_A_12	T/A	7	30534	+	NA	NA	NA	NA	NA	NA	N	N	N	N	N	N	N	N	T	T	T	N	N	N	N	N	T	T	N	N	T	N	N	N	N	N	N	T	N	N	N	N	N	N	N	N	N	N	N
106700818_C_A_39	A/T	7	30594	+	NA	NA	NA	NA	NA	NA	A	T	A	T	A	A	A	T	T	T	T	A	A	A	A	A	T	T	A	T	T	A	N	T	A	T	T	T	A	A	A	A	T	A	A	A	A	A	A
106700819_G_C_13	A/T	7	30594	+	NA	NA	NA	NA	NA	NA	N	A	N	A	N	N	N	A	A	A	A	N	N	N	N	N	A	A	N	A	A	T	N	A	N	A	A	A	N	N	N	N	A	N	N	N	N	N	N
104609086_G_C_22	A/T	7	30643	+	NA	NA	NA	NA	NA	NA	A	T	A	T	T	A	A	A	A	T	A	A	A	A	A	A	T	A	A	A	A	A	N	A	A	A	A	A	A	A	A	A	A	A	A	A	A	A	A
103592223_C_T_11	T/A	7	30709	+	NA	NA	NA	NA	NA	NA	T	A	T	A	N	T	T	T	T	A	T	T	T	T	T	T	A	T	T	T	T	T	T	T	T	T	T	T	T	T	T	T	T	T	T	T	T	T	T
101041237_A_G_30	A/T	7	30825	+	NA	NA	NA	NA	NA	NA	A	T	T	T	A	A	A	A	A	A	A	A	A	A	A	A	A	A	A	A	A	A	A	A	A	A	A	A	A	T	A	A	A	A	A	A	A	A	A
106633049_A_G_24	A/T	7	31358	+	NA	NA	NA	NA	NA	NA	T	A	A	A	A	A	A	A	A	A	A	A	A	A	A	A	A	A	A	A	A	A	A	A	A	A	A	A	A	A	A	A	A	A	A	A	A	A	A
106165574_T_A_17	T/A	7	31487	+	NA	NA	NA	NA	NA	NA	T	T	T	T	T	T	T	T	T	T	T	T	T	T	T	T	T	T	T	T	T	T	T	T	T	T	T	T	N	N	T	T	T	T	T	T	T	T	T
105869510_A_T_58	A/T	7	31723	+	NA	NA	NA	NA	NA	NA	N	N	A	N	A	T	N	N	N	N	N	N	N	T	N	T	N	N	N	N	N	N	T	N	N	N	N	N	N	N	N	N	N	N	N	N	N	N	N
105607493_T_C_11	T/A	7	31848	+	NA	NA	NA	NA	NA	NA	T	T	T	T	A	A	A	T	T	T	T	A	A	A	A	A	T	T	A	A	N	T	A	A	A	A	A	T	A	T	T	T	T	T	A	A	T	A	T
105974484_G_A_19	A/T	7	32203	+	NA	NA	NA	NA	NA	NA	A	A	A	N	A	A	N	A	T	T	T	A	A	N	A	A	A	A	A	A	A	A	A	N	A	A	A	T	A	A	A	A	A	A	A	A	A	A	A
104596368_T_C_19	T/A	7	32340	+	NA	NA	NA	NA	NA	NA	T	T	T	T	T	T	T	T	T	T	T	T	T	T	T	T	T	A	T	T	T	T	T	T	T	T	T	T	T	N	T	T	T	T	T	T	T	T	T
105405756_A_G_7	T/A	7	32410	+	NA	NA	NA	NA	NA	NA	T	T	N	N	T	T	N	N	N	N	N	N	N	T	N	T	N	N	N	N	T	N	N	N	T	N	N	T	N	N	N	T	N	N	T	T	N	N	N
106973611_C_G_11	T/A	7	33556	+	NA	NA	NA	NA	NA	NA	A	N	T	T	T	T	T	T	A	A	A	T	T	T	T	T	T	T	T	T	A	T	N	T	T	T	T	A	T	T	T	T	T	T	T	T	T	T	T
101032426_A_G_13	A/T	7	33864	+	NA	NA	NA	NA	NA	NA	A	A	A	A	A	A	A	A	T	T	T	A	A	A	A	A	T	T	A	A	N	A	A	A	N	A	A	T	A	A	A	A	A	A	A	A	A	A	A
104415776_C_T_41	T/A	7	33945	+	NA	NA	NA	NA	NA	NA	T	N	N	N	N	N	N	T	N	N	N	A	A	N	N	A	T	A	T	N	A	T	A	T	N	N	N	A	N	N	N	N	N	T	N	T	N	T	N
104413246_C_T_14	T/A	7	34011	+	NA	NA	NA	NA	NA	NA	N	T	N	N	A	N	A	T	N	N	N	T	N	T	N	N	N	T	N	T	N	N	N	N	N	N	N	N	N	N	N	N	N	N	N	N	N	N	N
104763653_T_A_47	A/T	7	34123	+	NA	NA	NA	NA	NA	NA	A	A	A	A	A	A	A	A	T	A	T	A	A	A	A	A	T	T	A	A	N	A	A	A	A	A	A	T	A	A	A	A	A	A	A	A	A	A	A
104607158_C_G_38	T/A	7	34131	+	NA	NA	NA	NA	NA	NA	N	N	T	N	N	A	N	N	N	N	A	A	N	N	A	T	T	N	T	A	T	T	N	T	N	N	N	N	N	N	N	N	N	N	N	N	N	N	N
103931847_A_T_32	A/T	7	34952	+	NA	NA	NA	NA	NA	NA	A	A	A	A	A	N	T	T	A	A	A	T	T	T	T	T	A	A	T	T	A	T	T	T	T	T	T	A	T	A	T	T	T	T	T	T	T	T	T
105214419_C_T_11	A/T	7	35703	+	NA	NA	NA	NA	NA	NA	A	T	T	T	A	A	A	A	T	T	T	A	A	A	A	A	T	T	A	A	N	A	A	A	A	A	A	T	A	A	A	A	A	A	A	A	A	A	A
106167625_C_A_58	T/A	7	35943	+	NA	NA	NA	NA	NA	NA	N	N	N	N	N	T	T	N	N	N	N	T	T	N	T	N	T	T	T	N	N	T	T	N	N	N	N	N	N	N	N	N	N	N	N	N	N	N	N
103938099_A_G_45	T/A	7	35973	+	NA	NA	NA	NA	NA	NA	A	T	N	T	T	T	T	T	T	N	T	T	T	T	T	T	T	T	T	A	T	T	T	N	T	A	A	T	T	T	T	T	T	T	T	T	T	T	T
104767574_A_G_13	A/T	7	36436	+	NA	NA	NA	NA	NA	NA	N	A	A	A	N	N	N	A	A	N	N	N	N	N	N	N	N	N	N	N	N	N	N	N	N	N	N	N	N	N	N	N	N	N	N	N	N	N	N
103781638_T_C_48	A/T	7	36608	+	NA	NA	NA	NA	NA	NA	T	T	T	A	A	A	A	A	T	T	T	A	A	A	A	A	A	A	A	A	N	A	A	A	A	A	A	T	A	A	A	A	A	A	A	A	A	A	A
105691131_A_G_68	T/A	7	36808	+	NA	NA	NA	NA	NA	NA	A	T	T	T	T	T	T	T	T	A	T	T	T	T	T	T	A	N	N	N	T	T	T	N	T	T	T	T	T	T	N	T	T	T	T	T	T	T	T
106073958_G_C_21	A/T	7	37005	+	NA	NA	NA	NA	NA	NA	A	A	A	A	A	A	A	A	A	A	A	A	A	T	A	T	A	A	A	A	A	A	T	A	A	A	A	A	A	T	A	A	A	A	A	A	T	A	T
103123907_A_G_5	T/A	7	37262	+	NA	NA	NA	NA	NA	NA	T	T	T	T	T	T	N	T	T	T	T	T	T	A	T	A	T	T	T	T	N	A	A	T	A	T	T	T	A	T	T	A	T	A	A	T	A	T	A
105158633_A_G_6	T/A	7	37690	+	NA	NA	NA	NA	NA	NA	N	N	N	N	N	N	N	T	A	N	N	N	N	N	N	N	N	N	N	N	N	N	N	T	N	T	N	N	N	N	N	N	N	T	N	N	N	N	N
104193432_T_A_24	A/T	7	37697	+	NA	NA	NA	NA	NA	NA	N	A	A	A	A	A	N	N	A	A	A	A	N	A	N	N	A	A	A	N	N	A	A	A	N	N	A	N	N	A	N	A	N	A	N	N	N	N	N
105873010_T_C_41	A/T	7	37961	+	NA	NA	NA	NA	NA	NA	A	T	T	T	T	A	A	A	T	T	T	A	A	A	A	A	A	T	A	A	T	A	A	A	A	A	A	T	A	T	A	A	A	A	A	A	A	A	A
106198737_G_C_64	T/A	7	38742	+	NA	NA	NA	NA	NA	NA	N	N	T	N	N	T	A	N	T	N	N	N	N	T	N	N	T	T	T	A	T	N	N	N	A	N	N	T	N	N	N	N	N	N	N	N	N	N	N
106798459_T_C_43	A/T	7	38850	+	NA	NA	NA	NA	NA	NA	T	A	A	A	A	A	A	A	T	T	T	A	A	A	A	A	T	T	A	A	A	A	A	A	A	A	A	T	A	T	T	A	T	A	T	A	A	A	A
105972261_C_T_35	A/T	7	38927	+	NA	NA	NA	NA	NA	NA	T	A	A	A	A	A	A	A	T	T	T	A	A	A	A	A	A	T	A	A	T	A	A	A	A	A	A	N	A	A	A	A	A	A	A	A	A	A	A
106441290_C_A_20	A/T	7	39384	+	NA	NA	NA	NA	NA	NA	N	A	N	A	N	N	N	N	N	A	A	N	N	N	N	N	N	A	A	N	N	N	A	N	N	A	N	N	N	N	N	A	A	N	N	N	N	N	N
105686190_A_G_57	T/A	7	39407	+	NA	NA	NA	NA	NA	NA	N	N	N	A	N	N	T	N	N	N	A	A	A	T	N	A	N	N	N	N	N	N	N	A	N	N	N	N	N	N	N	N	N	N	N	N	N	N	N
106907520_C_G_12	T/A	7	39454	+	NA	NA	NA	NA	NA	NA	N	T	T	T	T	N	N	N	T	T	T	N	N	N	N	N	T	T	A	N	T	N	N	A	N	N	N	T	N	T	N	N	N	N	N	N	N	N	N
106907520_C_G_22	A/T	7	39454	+	NA	NA	NA	NA	NA	NA	N	A	A	A	A	T	N	N	A	A	A	N	N	T	N	N	A	A	N	N	A	N	N	N	N	N	N	A	N	A	N	N	N	N	N	N	N	N	N
104765233_T_G_67	T/A	7	39734	+	NA	NA	NA	NA	NA	NA	A	A	A	A	A	T	T	T	A	A	A	T	T	T	T	T	A	A	T	T	N	T	T	T	T	T	T	A	T	A	T	T	T	T	T	T	T	T	T
104599451_G_A_42	A/T	7	40053	+	NA	NA	NA	NA	NA	NA	A	A	A	A	A	A	A	A	T	T	T	A	T	T	A	A	T	T	A	T	N	A	T	T	A	T	T	T	A	A	A	A	A	A	A	T	A	A	A
105353717_G_A_13	A/T	7	40721	+	NA	NA	NA	NA	NA	NA	A	T	A	T	N	N	N	N	A	N	A	N	N	T	A	N	N	N	N	A	N	T	N	N	N	N	N	A	N	N	A	N	N	N	A	N	N	N	N
104607452_G_T_38	T/A	7	40944	+	NA	NA	NA	NA	NA	NA	A	T	T	A	A	T	T	T	A	A	A	T	T	T	T	T	A	A	T	T	N	T	A	T	T	T	T	A	T	A	T	T	T	T	T	T	T	T	T
105895271_T_C_61	A/T	7	41022	+	NA	NA	NA	NA	NA	NA	N	A	N	N	N	N	A	N	N	N	N	N	N	T	N	N	N	N	N	A	N	N	N	N	N	N	N	N	N	N	N	N	N	N	N	N	N	N	N
105811444_C_T_42	T/A	7	41275	+	NA	NA	NA	NA	NA	NA	N	N	N	N	N	N	N	N	N	N	N	T	N	A	N	N	N	N	N	N	N	A	N	N	N	N	N	N	N	N	N	N	A	N	N	N	N	N	N
105811445_C_T_16	T/A	7	41275	+	NA	NA	NA	NA	NA	NA	N	A	T	T	T	T	T	T	T	T	T	T	N	A	T	A	T	T	T	N	T	A	A	A	N	A	A	T	A	T	A	A	A	A	T	A	A	T	A
104200508_G_A_14	A/T	7	41802	+	NA	NA	NA	NA	NA	NA	A	T	A	T	N	A	A	T	T	T	N	A	A	A	A	A	T	T	A	T	T	A	A	T	A	T	T	T	A	A	A	A	T	A	A	A	A	A	A
102425953_G_A_16	T/A	7	42133	+	NA	NA	NA	NA	NA	NA	T	T	T	T	T	T	T	T	A	T	A	T	T	T	T	T	T	A	T	T	N	T	T	T	T	T	T	A	T	N	T	T	T	T	T	T	T	T	T
106741032_A_G_63	T/A	7	42469	+	NA	NA	NA	NA	NA	NA	T	T	T	T	N	N	T	T	N	T	N	T	T	N	N	T	T	N	T	T	N	N	N	T	T	T	T	N	T	T	A	T	N	N	N	N	A	N	N
105872652_G_C_49	T/A	7	42588	+	NA	NA	NA	NA	NA	NA	N	N	N	T	N	N	T	T	T	N	T	N	T	N	N	A	T	T	N	N	N	N	N	T	N	T	N	T	N	N	N	N	N	N	T	T	N	N	N
104771131_G_A_30	A/T	7	42657	+	NA	NA	NA	NA	NA	NA	A	A	A	A	A	A	A	A	A	A	A	A	A	A	A	A	T	A	A	T	A	A	A	T	T	T	T	A	A	N	A	A	A	A	A	A	A	A	A
106120886_G_A_16	A/T	7	42691	+	NA	NA	NA	NA	NA	NA	A	A	A	A	A	N	N	N	N	N	N	N	N	N	N	N	N	N	N	N	N	N	N	N	N	N	N	N	N	N	N	A	N	A	A	N	N	N	N
103131105_C_T_6	T/A	7	42790	+	NA	NA	NA	NA	NA	NA	T	T	T	T	A	T	T	T	T	N	T	T	T	T	T	T	A	T	T	T	T	T	T	T	T	T	T	T	T	T	T	T	N	T	T	T	T	T	T
106785306_C_T_43	T/A	7	43028	+	NA	NA	NA	NA	NA	NA	N	N	N	A	N	N	T	N	N	A	A	N	N	N	T	N	N	A	N	T	N	A	A	N	T	N	N	N	T	N	N	N	N	N	N	N	N	N	N
106033419_G_T_67	A/T	7	43145	+	NA	NA	NA	NA	NA	NA	T	A	T	A	T	A	A	A	A	N	A	A	A	A	A	A	A	A	A	A	A	A	A	A	A	A	A	A	A	A	A	A	A	A	A	A	A	A	A
104608268_A_C_13	T/A	7	45698	+	NA	NA	NA	NA	NA	NA	A	A	A	A	A	T	T	T	A	A	A	T	T	T	T	T	T	A	T	T	A	T	T	T	T	T	T	A	T	A	T	T	T	T	T	T	T	T	T
103127614_T_G_50	A/T	7	46676	+	NA	NA	NA	NA	NA	NA	A	T	A	T	T	A	A	A	T	A	T	A	A	A	A	A	T	T	A	A	T	A	A	A	A	A	A	T	A	A	A	A	A	A	A	A	A	A	A
105372533_C_A_34	A/T	7	46990	+	NA	NA	NA	NA	NA	NA	A	N	N	N	N	N	N	A	N	N	A	N	A	N	N	N	T	N	N	N	N	N	N	N	N	A	A	N	N	A	N	N	N	N	N	A	N	N	N
105872681_T_C_17	T/A	7	49295	+	NA	NA	NA	NA	NA	NA	T	T	T	T	T	T	T	T	A	A	A	T	T	N	T	T	T	N	T	T	A	A	A	T	N	T	T	A	T	A	A	T	A	T	T	T	A	T	A
106074437_G_A_9	A/T	7	49573	+	NA	NA	NA	NA	NA	NA	T	A	T	T	T	A	A	A	T	N	T	A	A	A	A	A	N	T	A	A	A	A	A	A	A	A	A	T	A	A	A	A	A	A	A	A	A	A	A
104190619_C_A_19	T/A	7	51597	+	NA	NA	NA	NA	NA	NA	T	T	T	T	T	T	T	T	T	A	T	T	T	T	T	T	T	T	T	T	T	T	T	T	T	T	T	T	T	T	T	T	T	T	T	T	T	T	T
106792244_C_G_51	A/T	7	51785	+	NA	NA	NA	NA	NA	NA	A	A	A	T	T	A	T	T	A	A	A	A	T	A	A	A	A	T	A	A	A	A	A	A	T	A	A	A	T	A	T	A	T	A	A	T	A	A	A
105810846_G_T_24	T/A	7	51966	+	NA	NA	NA	NA	NA	NA	T	T	T	T	T	T	N	T	N	N	T	N	T	N	N	T	N	N	N	T	N	N	T	T	N	T	T	N	N	N	N	N	N	N	N	T	N	N	N
105752891_T_C_15	A/T	7	52590	+	NA	NA	NA	NA	NA	NA	N	N	N	N	N	A	N	N	N	N	N	N	A	T	A	N	N	A	N	A	A	N	N	N	N	N	N	N	N	N	N	N	N	N	N	N	N	N	N
105975403_C_G_56	T/A	7	54260	+	NA	NA	NA	NA	NA	NA	A	T	T	T	T	T	T	T	T	T	T	T	T	T	T	T	T	T	T	T	T	T	T	T	T	T	T	T	T	A	T	T	T	T	T	T	T	T	T
103134734_G_T_50	T/A	7	55361	+	NA	NA	NA	NA	NA	NA	T	T	T	A	A	T	T	T	T	T	T	T	T	T	T	T	T	T	T	A	T	T	A	A	T	A	A	T	T	A	T	T	T	T	T	T	T	T	T
104610286_T_C_62	T/A	7	55787	+	NA	NA	NA	NA	NA	NA	T	T	T	T	N	N	N	T	T	T	T	N	N	N	N	N	A	T	N	N	T	T	N	N	N	N	N	T	N	N	T	T	T	T	N	N	T	N	T
104606955_A_G_7	A/T	7	57205	+	NA	NA	NA	NA	NA	NA	A	N	N	N	N	N	A	A	T	T	T	A	A	A	A	T	N	N	A	A	N	A	A	A	A	A	A	T	A	N	A	A	A	A	A	A	A	A	A
103946430_T_C_11	A/T	7	58400	+	NA	NA	NA	NA	NA	NA	N	N	N	N	N	N	N	N	N	N	N	N	N	N	N	N	N	N	N	N	N	N	N	N	N	N	N	N	N	N	N	N	N	N	N	N	N	N	N
106846171_A_G_58	T/A	7	60354	+	NA	NA	NA	NA	NA	NA	T	A	A	A	T	T	T	N	T	A	T	T	T	T	T	T	A	T	T	T	T	T	T	T	T	T	T	T	T	A	T	T	T	N	T	T	A	T	A
106846171_C_G_64	A/T	7	60354	+	NA	NA	NA	NA	NA	NA	N	A	A	A	N	N	N	N	N	A	N	N	N	N	N	N	A	N	N	N	N	N	N	N	N	N	N	N	N	A	N	N	N	N	N	N	A	N	A
105263208_T_A_41	T/A	7	60805	+	NA	NA	NA	NA	NA	NA	T	A	A	A	A	T	T	T	A	A	A	T	N	N	T	T	A	A	T	T	A	T	T	T	T	T	T	A	T	T	T	A	T	A	A	T	T	T	T
104761828_C_A_5	A/T	7	61284	+	NA	NA	NA	NA	NA	NA	A	T	T	A	A	A	A	A	A	A	A	A	A	A	A	A	A	A	A	A	A	A	A	A	A	A	A	A	A	A	A	A	A	A	A	A	A	A	A
106820878_T_A_26	A/T	7	61759	+	NA	NA	NA	NA	NA	NA	T	A	A	A	A	A	A	A	A	A	A	A	A	A	A	A	A	T	A	A	A	A	A	A	A	A	A	A	A	A	A	A	A	A	A	A	A	A	A
106967799_G_A_35	A/T	7	62623	+	NA	NA	NA	NA	NA	NA	N	N	N	N	N	T	N	A	N	T	N	T	N	A	T	N	N	N	N	A	N	N	A	N	N	N	N	N	A	A	A	A	N	N	N	N	N	N	N
104916843_A_G_49	A/T	7	63648	+	NA	NA	NA	NA	NA	NA	N	N	N	N	N	A	A	A	N	N	N	A	A	A	A	A	N	N	A	N	N	A	A	N	N	N	N	N	A	N	A	N	A	N	A	A	A	A	N
106451714_C_T_14	T/A	7	64458	+	NA	NA	NA	NA	NA	NA	A	T	T	T	T	T	T	T	A	A	A	T	T	T	T	T	T	A	T	T	A	T	T	T	T	T	N	A	T	T	T	T	T	T	T	T	T	T	T
103593196_A_G_56	T/A	7	64786	+	NA	NA	NA	NA	NA	NA	T	A	A	A	A	N	T	T	A	A	A	T	T	T	T	T	A	A	T	T	N	T	T	T	T	T	T	A	T	T	T	T	T	T	T	T	T	T	T
103585287_C_T_9	A/T	7	65333	+	NA	NA	NA	NA	NA	NA	T	A	A	A	A	A	A	A	A	A	A	A	A	A	A	A	A	A	A	A	A	A	A	N	A	A	A	A	A	A	A	A	A	A	A	A	A	A	A
105260208_G_T_52	A/T	7	65469	+	NA	NA	NA	NA	NA	NA	A	T	T	T	T	A	A	A	A	A	A	A	A	A	A	A	A	N	A	A	A	A	A	A	A	A	A	A	A	A	A	A	A	A	A	A	A	A	A
105034727_G_C_36	T/A	7	66047	+	NA	NA	NA	NA	NA	NA	N	N	T	T	N	N	N	A	N	N	N	A	T	N	N	N	N	N	N	A	N	N	N	N	N	N	N	N	T	N	N	N	N	N	N	N	N	N	N
105612150_G_C_68	T/A	7	68007	+	NA	NA	NA	NA	NA	NA	T	T	T	T	T	T	T	T	T	T	T	T	T	T	T	T	T	A	T	T	T	T	T	T	T	T	T	T	T	T	T	T	T	T	T	T	T	T	T
103589531_G_A_40	A/T	7	68833	+	NA	NA	NA	NA	NA	NA	A	T	T	T	T	A	A	A	A	A	A	A	A	A	A	A	A	A	A	T	A	A	A	T	A	T	T	A	A	T	A	A	A	A	N	A	A	A	A
104608523_C_T_15	A/T	7	70989	+	NA	NA	NA	NA	NA	NA	A	A	A	A	A	A	A	A	A	A	A	A	A	A	A	A	A	A	A	A	A	A	A	A	A	A	A	A	A	A	A	A	A	A	A	A	A	A	A
103597098_A_C_67	A/T	7	71089	+	NA	NA	NA	NA	NA	NA	A	T	T	A	T	A	A	A	A	A	A	A	A	A	A	A	T	A	A	T	A	A	A	T	T	T	T	A	A	A	A	A	A	A	A	A	A	A	A
105949696_C_G_32	A/T	7	72740	+	NA	NA	NA	NA	NA	NA	A	A	T	T	T	T	T	A	A	A	A	T	A	A	T	A	T	T	T	A	A	A	A	A	A	A	A	A	T	A	A	T	A	T	T	A	A	T	A
106275235_C_A_40	A/T	7	74923	+	NA	NA	NA	NA	NA	NA	N	T	N	A	N	N	A	N	N	N	N	N	N	N	T	T	N	N	N	N	N	N	N	N	N	N	N	N	N	N	N	N	N	N	A	N	T	N	N
104202627_C_T_7	T/A	7	75426	+	NA	NA	NA	NA	NA	NA	T	A	A	A	N	T	T	T	T	T	T	T	T	T	T	T	A	T	T	T	T	T	T	T	T	T	T	T	T	A	T	T	T	T	T	T	T	T	T
106205489_C_T_20	A/T	7	75840	+	NA	NA	NA	NA	NA	NA	N	A	A	A	A	N	N	N	N	N	N	N	N	N	N	N	T	N	N	N	T	N	N	N	N	N	N	N	N	N	N	N	N	N	N	N	N	N	N
106122448_C_T_13	A/T	7	83661	+	NA	NA	NA	NA	NA	NA	N	A	N	N	N	N	N	N	A	N	N	T	A	N	N	N	N	N	N	N	N	N	N	N	A	N	N	N	N	N	N	N	N	N	N	N	N	N	N
105161455_A_G_35	T/A	7	83756	+	NA	NA	NA	NA	NA	NA	T	T	T	T	T	T	T	T	T	A	T	T	T	T	T	T	T	T	T	T	T	T	T	T	T	T	T	T	T	T	T	T	T	T	T	T	T	T	T
106958625_T_C_52	A/T	7	83869	+	NA	NA	NA	NA	NA	NA	A	T	T	T	T	A	A	A	A	T	A	A	A	A	A	A	T	A	A	A	A	A	A	A	A	A	A	A	A	T	A	A	A	A	A	A	A	A	A
105758408_C_T_58	A/T	7	84177	+	NA	NA	NA	NA	NA	NA	N	N	N	N	T	N	T	N	N	N	N	N	N	N	A	T	N	A	N	N	N	N	N	N	N	A	N	N	N	N	N	N	A	N	N	N	N	A	N
105035865_C_A_45	T/A	7	85152	+	NA	NA	NA	NA	NA	NA	T	N	T	T	T	N	A	T	N	T	N	N	N	N	T	N	A	T	N	N	T	T	N	N	N	N	N	N	N	N	N	N	N	N	T	N	N	N	N
103135597_C_T_6	T/A	7	85957	+	NA	NA	NA	NA	NA	NA	T	T	T	T	T	A	A	A	A	A	A	A	A	T	A	T	A	A	A	T	N	A	T	N	A	T	T	A	A	T	A	T	A	T	T	A	T	A	T
101034988_C_T_63	T/A	7	86258	+	NA	NA	NA	NA	NA	NA	T	N	N	N	N	N	N	N	T	A	T	T	N	N	N	T	N	N	N	N	A	A	N	N	N	T	N	N	N	N	N	N	N	T	N	N	N	T	N
105360752_C_A_38	T/A	7	88177	+	NA	NA	NA	NA	NA	NA	N	N	N	N	T	N	N	N	N	N	N	A	N	T	N	T	N	T	A	A	N	N	N	T	N	N	N	N	N	N	N	A	N	N	N	A	N	N	N
104200739_G_C_27	T/A	7	90463	+	NA	NA	NA	NA	NA	NA	T	A	A	A	A	T	T	A	A	A	A	T	T	A	T	N	A	T	T	T	A	A	A	T	T	T	T	A	T	T	A	T	A	T	N	T	A	T	A
104200740_G_A_40	A/T	7	90463	+	NA	NA	NA	NA	NA	NA	A	T	T	T	T	A	A	T	T	T	T	A	A	T	A	A	T	A	A	A	T	T	T	A	A	A	A	T	A	A	T	A	T	A	A	A	T	A	T
105051836_T_C_56	A/T	7	91335	+	NA	NA	NA	NA	NA	NA	A	A	A	A	A	A	A	A	N	N	N	A	N	A	A	A	N	N	A	N	N	A	N	N	A	N	T	N	A	A	A	A	A	A	A	N	A	A	A
106123178_C_T_20	T/A	7	94470	+	NA	NA	NA	NA	NA	NA	T	A	A	A	A	T	T	T	T	T	T	T	T	T	T	T	T	T	T	T	T	T	T	T	T	T	T	T	T	T	T	T	T	T	T	T	T	T	T
106310568_T_C_67	T/A	7	97055	+	NA	NA	NA	NA	NA	NA	A	T	T	T	T	T	T	T	T	A	T	T	T	T	N	T	A	T	T	T	T	T	T	T	T	T	T	T	T	A	T	T	T	T	T	T	T	T	N
104416085_G_A_67	T/A	7	98150	+	NA	NA	NA	NA	NA	NA	T	T	A	A	A	T	T	T	T	T	T	T	T	T	N	T	T	T	T	T	T	T	T	T	T	T	T	T	T	T	T	T	T	T	T	T	T	T	T
106258221_C_G_36	T/A	7	98910	+	NA	NA	NA	NA	NA	NA	N	N	N	N	T	N	N	N	N	N	N	N	T	A	N	N	T	T	N	N	N	N	N	T	N	N	N	N	N	N	N	N	N	N	N	N	N	N	N
106274338_T_C_22	A/T	7	101906	+	NA	NA	NA	NA	NA	NA	N	T	T	N	N	N	A	T	N	A	N	N	N	N	N	N	A	N	N	N	N	N	T	N	N	N	N	N	N	N	N	N	N	A	N	N	N	N	N
105149901_T_C_54	A/T	7	104156	+	NA	NA	NA	NA	NA	NA	N	N	N	A	N	N	A	N	A	N	A	N	A	N	N	N	N	A	N	N	N	N	N	N	N	N	N	N	N	N	N	N	N	N	N	N	N	N	N
104760503_C_T_61	T/A	7	106996	+	NA	NA	NA	NA	NA	NA	T	T	T	T	T	T	T	T	A	T	A	T	T	T	T	T	T	A	T	T	A	T	T	T	T	T	T	A	T	T	T	T	T	T	T	T	T	T	T
104201909_A_T_6	T/A	7	107902	+	NA	NA	NA	NA	NA	NA	T	T	T	A	A	N	N	N	T	T	T	T	N	N	N	N	T	T	N	T	T	N	N	N	N	T	N	T	N	T	N	T	T	N	N	N	N	N	N
104903273_G_A_20	T/A	7	108311	+	NA	NA	NA	NA	NA	NA	T	A	T	A	T	T	T	A	A	T	A	T	T	T	T	T	A	T	T	N	A	A	A	T	T	T	T	A	T	T	A	T	A	T	T	T	A	T	A
104416711_C_G_11	A/T	7	112087	+	NA	NA	NA	NA	NA	NA	A	T	A	A	N	A	A	A	A	A	A	A	A	A	A	A	A	A	A	A	A	A	A	A	A	A	A	A	A	T	A	A	A	A	A	A	A	A	A
103593449_C_A_61	A/T	7	113142	+	NA	NA	NA	NA	NA	NA	A	A	A	A	A	A	A	A	A	A	A	A	A	A	A	A	T	A	A	T	A	A	A	T	T	T	T	A	A	A	A	A	A	A	A	A	A	A	A
104762816_A_G_6	T/A	7	113336	+	NA	NA	NA	NA	NA	NA	N	N	T	N	N	N	T	N	N	N	N	T	N	N	A	T	N	T	N	N	T	A	T	T	N	N	N	N	N	N	N	N	A	N	T	N	N	N	N
104608562_T_A_10	T/A	7	114124	+	NA	NA	NA	NA	NA	NA	T	N	N	N	T	N	N	N	N	T	N	N	T	N	N	N	T	T	N	T	N	N	N	T	N	T	T	N	N	N	N	N	N	N	N	T	N	N	N
107131418_G_C_29	T/A	7	119831	+	NA	NA	NA	NA	NA	NA	T	T	T	T	T	T	T	T	A	A	A	T	T	T	T	T	T	A	T	T	T	T	T	T	T	T	T	A	T	T	T	T	T	T	T	T	T	T	T
103122262_T_C_13	T/A	7	123159	+	NA	NA	NA	NA	NA	NA	A	T	A	T	A	A	A	T	T	T	T	A	T	T	A	T	T	T	A	T	N	T	T	T	T	T	T	T	T	A	T	A	T	A	A	T	T	A	T
105975437_G_C_17	T/A	7	126360	+	NA	NA	NA	NA	NA	NA	A	N	N	T	N	N	T	N	N	T	N	N	N	N	N	N	A	N	N	T	N	T	T	T	N	N	N	N	T	N	N	N	N	N	T	N	N	N	N
105151801_C_G_59	T/A	7	136167	+	NA	NA	NA	NA	NA	NA	T	N	N	T	N	T	T	N	N	N	N	N	N	N	T	N	N	N	N	N	N	T	N	N	N	N	N	N	N	N	N	N	N	N	N	N	N	N	N
106999025_A_G_32	A/T	7	143625	+	NA	NA	NA	NA	NA	NA	N	N	N	A	A	N	N	N	N	A	N	N	N	N	N	N	N	N	N	A	N	N	A	A	N	A	A	N	N	N	N	N	N	N	N	N	N	N	N
106999025_G_A_35	A/T	7	143625	+	NA	NA	NA	NA	NA	NA	A	A	A	T	T	A	A	A	A	T	A	A	A	A	A	A	A	A	A	T	A	A	T	T	A	T	T	A	A	A	A	A	A	A	A	A	A	A	A
105151865_A_C_15	T/A	7	156369	+	NA	NA	NA	NA	NA	NA	T	T	N	N	T	N	N	N	T	T	N	T	N	T	T	T	T	N	T	T	T	A	T	T	T	T	N	N	T	T	T	T	T	T	T	N	N	T	T
101039784_A_G_38	T/A	7	179265	+	NA	NA	NA	NA	NA	NA	A	A	A	A	A	T	T	T	T	T	T	T	T	T	T	T	T	T	T	T	N	T	T	T	T	T	T	T	T	T	T	A	T	A	A	T	T	T	T
103928789_G_A_20	T/A	7	179331	+	NA	NA	NA	NA	NA	NA	A	A	A	A	A	T	T	T	T	T	T	T	T	T	T	T	T	T	T	T	N	T	T	T	T	T	T	T	T	T	T	A	T	A	A	T	T	T	T
106312593_T_C_38	A/T	7	179513	+	NA	NA	NA	NA	NA	NA	A	A	A	A	A	A	A	N	A	A	A	A	A	A	A	A	A	T	A	A	A	A	A	A	T	A	A	A	A	T	A	A	A	A	A	A	A	A	A
106408644_T_C_38	T/A	7	199551	+	NA	NA	NA	NA	NA	NA	A	N	T	N	N	N	N	N	A	N	N	N	N	N	N	N	N	N	T	A	T	T	N	A	T	N	N	N	N	N	T	N	N	N	N	N	N	N	N
104190178_T_C_10	T/A	7	199847	+	NA	NA	NA	NA	NA	NA	N	T	N	A	N	N	N	N	N	N	N	N	N	T	A	N	N	A	N	N	A	T	N	A	N	N	N	N	N	N	N	N	N	N	N	N	N	N	N
104761743_G_A_40	T/A	7	203124	+	NA	NA	NA	NA	NA	NA	N	A	A	N	N	T	T	A	T	N	A	A	N	T	N	N	N	A	N	N	N	A	N	N	N	N	N	N	N	N	N	N	N	N	N	N	N	N	N
103123295_T_C_7	T/A	7	223964	+	NA	NA	NA	NA	NA	NA	T	N	N	A	N	N	N	T	N	N	A	N	N	T	N	N	N	N	A	N	A	N	N	T	T	N	N	N	N	N	N	N	N	N	N	N	N	N	N
105355244_G_T_42	T/A	7	243683	+	NA	NA	NA	NA	NA	NA	A	N	N	A	N	A	T	N	A	N	N	N	N	N	N	N	A	A	N	A	N	N	A	N	N	N	N	N	N	N	N	N	N	N	N	N	N	N	N
105867673_T_G_41	A/T	8	179	+	NA	NA	NA	NA	NA	NA	N	A	N	A	A	N	N	N	A	A	A	N	A	A	N	T	N	A	N	N	N	N	N	T	N	N	N	A	N	N	A	N	A	N	N	A	N	N	N
106243675_G_A_13	T/A	8	438	+	NA	NA	NA	NA	NA	NA	T	N	N	T	T	T	N	T	A	A	A	T	T	N	T	A	A	A	T	A	A	A	N	A	T	A	A	A	N	T	N	N	N	N	T	T	N	T	N
106281850_C_G_67	T/A	8	827	+	NA	NA	NA	NA	NA	NA	N	N	N	N	T	N	N	N	T	T	T	A	A	N	N	N	T	N	N	N	N	N	N	N	N	N	N	T	N	N	N	N	N	T	N	N	N	N	T
106236899_C_T_49	A/T	8	1142	+	NA	NA	NA	NA	NA	NA	A	A	A	A	A	N	A	A	A	A	A	A	A	A	A	T	A	A	A	T	A	T	T	T	A	T	T	A	T	A	A	A	A	A	A	A	A	A	A
104201444_T_C_52	T/A	8	1654	+	NA	NA	NA	NA	NA	NA	T	A	T	A	T	T	T	T	T	T	T	T	T	T	T	T	T	T	T	T	T	T	T	T	T	T	T	T	T	A	T	T	T	T	T	T	T	T	T
101037092_G_C_5	T/A	8	2466	+	NA	NA	NA	NA	NA	NA	T	T	A	T	T	A	A	A	T	T	T	A	A	T	A	A	T	T	A	A	A	A	A	A	A	A	A	T	A	T	A	A	A	A	A	A	T	A	T
106894768_T_C_57	A/T	8	2888	+	NA	NA	NA	NA	NA	NA	A	T	T	T	T	A	A	A	A	A	A	A	N	A	A	A	A	A	A	A	A	A	A	A	A	A	A	A	A	N	A	A	A	A	A	A	A	A	A
103595444_C_T_43	A/T	8	2923	+	NA	NA	NA	NA	NA	NA	T	A	A	T	T	A	A	A	T	T	T	A	A	A	A	A	T	T	A	A	A	A	N	A	A	A	A	T	A	T	A	A	A	A	A	A	A	A	A
106438028_C_T_36	A/T	8	2942	+	NA	NA	NA	NA	NA	NA	N	N	N	T	N	A	A	N	A	A	A	A	A	A	A	N	N	A	N	N	A	N	A	A	A	A	A	A	A	N	A	A	A	A	T	A	N	A	N
103145669_A_G_26	T/A	8	3162	+	NA	NA	NA	NA	NA	NA	T	T	T	T	T	T	T	T	A	A	A	T	T	T	T	N	A	N	T	T	T	T	N	T	T	T	T	A	T	N	T	T	T	T	T	T	T	T	T
106254540_T_C_42	T/A	8	3599	+	NA	NA	NA	NA	NA	NA	T	A	T	A	T	T	T	T	T	T	T	T	T	T	T	T	T	A	T	T	T	T	T	T	T	T	T	T	T	A	T	T	T	T	T	T	T	N	T
104423090_C_T_59	T/A	8	3865	+	NA	NA	NA	NA	NA	NA	T	T	T	T	T	T	T	T	A	T	A	T	T	T	T	T	T	A	T	T	N	T	T	T	T	T	T	A	T	T	T	T	T	T	T	T	T	T	T
106239168_G_C_65	A/T	8	4024	+	NA	NA	NA	NA	NA	NA	N	A	N	A	T	N	A	N	A	N	N	N	A	T	A	A	A	A	N	N	N	T	A	N	N	A	N	N	N	N	T	N	N	N	N	N	N	N	A
105675124_G_A_15	T/A	8	4213	+	NA	NA	NA	NA	NA	NA	T	T	T	T	T	T	T	T	A	T	A	T	T	T	T	T	A	T	T	T	N	T	N	T	T	T	T	A	T	T	T	T	T	T	T	T	T	T	T
105973623_C_A_23	A/T	8	4323	+	NA	NA	NA	NA	NA	NA	A	A	A	A	A	T	T	T	A	T	A	T	T	T	T	T	A	A	T	T	N	T	T	T	T	T	T	A	T	A	T	T	T	T	A	T	A	T	A
106309148_C_G_7	A/T	8	4353	+	NA	NA	NA	NA	NA	NA	A	A	N	A	A	N	N	T	A	A	A	N	N	N	N	N	A	A	N	T	A	N	T	T	N	T	T	A	N	A	T	N	T	N	T	N	A	N	A
106309151_A_C_57	A/T	8	4353	+	NA	NA	NA	NA	NA	NA	A	A	T	A	A	T	T	N	A	A	A	T	T	N	T	T	A	A	T	N	A	T	N	N	T	N	N	A	T	A	N	T	N	T	N	T	A	T	A
103936480_A_G_22	T/A	8	4729	+	NA	NA	NA	NA	NA	NA	T	T	T	T	T	T	T	T	T	T	T	T	T	T	T	N	T	A	T	N	T	N	N	N	T	N	N	T	N	T	T	N	T	T	T	T	T	T	T
106158072_G_C_13	A/T	8	4834	+	NA	NA	NA	NA	NA	NA	A	A	A	A	A	A	A	A	A	A	A	A	A	A	A	A	A	A	A	A	A	A	N	A	A	A	A	A	A	N	A	A	A	A	A	A	A	A	A
104905085_G_C_49	T/A	8	5294	+	NA	NA	NA	NA	NA	NA	T	A	T	T	T	T	T	T	T	T	T	T	A	A	T	A	T	T	T	A	T	A	A	A	A	A	A	T	A	T	A	A	A	A	T	A	N	T	A
106785298_G_C_16	T/A	8	5338	+	NA	NA	NA	NA	NA	NA	N	A	N	A	A	N	N	N	N	N	N	N	N	N	T	A	N	N	T	N	N	N	N	N	T	N	N	A	T	N	N	N	N	N	N	N	N	N	N
105679338_G_A_24	A/T	8	5542	+	NA	NA	NA	NA	NA	NA	A	A	A	A	A	A	A	A	A	A	A	A	A	A	A	A	A	T	A	A	A	A	A	A	A	A	A	A	A	T	A	A	A	A	A	A	A	A	T
102420369_A_G_11	T/A	8	5593	+	NA	NA	NA	NA	NA	NA	T	A	A	A	A	T	T	T	A	A	A	T	T	T	T	T	T	T	T	A	N	T	T	A	T	A	A	A	T	N	T	T	T	T	T	T	T	T	T
103596325_C_G_49	T/A	8	5615	+	NA	NA	NA	NA	NA	NA	T	T	N	A	T	N	N	N	T	A	T	N	N	T	N	N	T	T	N	N	N	N	N	N	N	N	N	T	N	T	N	N	N	N	N	N	T	N	A
106374698_C_G_11	T/A	8	5681	+	NA	NA	NA	NA	NA	NA	T	T	T	A	T	T	T	T	T	A	T	T	T	T	T	T	T	T	T	T	T	T	T	T	T	T	T	T	T	T	T	T	T	T	T	T	T	T	A
105374630_G_C_63	T/A	8	6062	+	NA	NA	NA	NA	NA	NA	T	A	A	A	T	T	T	A	T	T	T	A	T	T	A	T	A	T	A	T	A	T	T	T	T	T	T	T	T	T	T	N	T	A	T	T	T	A	T
106347272_A_C_59	T/A	8	7300	+	NA	NA	NA	NA	NA	NA	T	T	T	T	N	N	N	T	N	A	N	T	T	N	T	N	A	A	T	N	N	N	A	T	T	A	N	N	N	T	T	A	T	A	T	T	N	T	N
105036607_C_T_18	A/T	8	8421	+	NA	NA	NA	NA	NA	NA	N	T	N	A	N	N	N	N	N	A	N	A	N	N	A	N	N	N	T	N	N	N	A	N	N	N	N	N	N	N	N	N	N	T	N	N	N	N	N
106313024_A_C_32	A/T	8	8530	+	NA	NA	NA	NA	NA	NA	T	A	A	A	A	A	A	A	T	T	T	A	A	A	A	A	T	T	A	A	N	A	N	A	A	A	A	T	A	T	A	A	A	A	A	A	A	A	A
102427283_A_G_55	A/T	8	8699	+	NA	NA	NA	NA	NA	NA	A	A	A	A	A	A	A	A	A	N	A	A	A	T	A	A	N	N	A	T	A	A	T	T	T	T	T	A	A	A	A	T	A	T	A	A	T	A	T
104609950_C_T_11	T/A	8	9013	+	NA	NA	NA	NA	NA	NA	T	T	A	A	T	T	T	T	A	A	A	T	T	T	N	A	A	T	T	T	N	A	T	T	A	T	T	A	A	T	T	T	T	T	T	T	T	T	A
102422616_T_C_30	A/T	8	10088	+	NA	NA	NA	NA	NA	NA	A	T	A	A	T	A	N	A	A	A	A	N	A	N	A	A	A	A	A	T	A	A	A	T	A	T	T	A	A	N	A	A	A	A	A	A	A	A	A
106727109_C_A_26	T/A	8	10257	+	NA	NA	NA	NA	NA	NA	N	T	N	N	N	T	T	T	N	N	A	T	N	N	T	T	N	N	T	T	T	T	T	T	T	T	T	N	T	N	N	N	N	N	N	A	N	T	N
106727109_G_T_60	A/T	8	10257	+	NA	NA	NA	NA	NA	NA	A	T	T	A	A	T	T	T	A	A	A	T	A	A	T	T	A	A	T	T	T	T	T	T	N	T	T	A	T	A	A	N	A	A	A	A	A	T	A
106349432_A_G_24	T/A	8	10323	+	NA	NA	NA	NA	NA	NA	A	T	T	A	A	T	T	T	T	T	T	T	T	T	T	T	T	T	T	T	T	T	T	T	T	T	T	T	T	T	T	T	T	T	T	T	T	T	T
102418727_T_A_11	A/T	8	10763	+	NA	NA	NA	NA	NA	NA	A	T	T	T	T	A	A	A	T	T	T	A	A	A	A	A	N	A	A	T	N	A	N	T	A	T	T	T	A	N	A	A	A	A	A	A	A	A	A
103598557_G_T_23	A/T	8	10836	+	NA	NA	NA	NA	NA	NA	A	A	A	A	A	N	A	N	A	T	A	A	A	A	A	T	T	T	A	T	A	T	T	T	A	T	T	A	T	A	A	A	A	A	A	A	A	A	A
106577643_C_G_13	A/T	8	11760	+	NA	NA	NA	NA	NA	NA	T	A	N	A	A	A	A	A	A	A	A	A	N	A	A	A	A	N	A	A	N	A	A	A	T	A	A	A	A	A	A	N	A	N	A	N	A	A	A
103938139_T_G_22	A/T	8	11960	+	NA	NA	NA	NA	NA	NA	N	N	T	T	N	A	A	N	N	N	N	A	N	N	A	N	N	N	A	N	A	N	N	N	N	N	N	N	N	N	N	A	N	A	N	N	N	A	N
105315983_C_G_63	T/A	8	12189	+	NA	NA	NA	NA	NA	NA	T	T	T	T	T	T	T	T	T	T	A	T	T	T	T	T	T	T	T	T	T	T	T	T	T	T	N	A	T	A	T	T	T	T	T	T	T	T	T
105038748_C_T_23	T/A	8	12310	+	NA	NA	NA	NA	NA	NA	T	A	N	N	T	T	T	T	T	T	T	T	T	T	T	T	T	T	T	T	T	T	T	T	T	T	T	T	T	A	T	T	T	T	T	T	T	T	T
104411536_T_C_35	A/T	8	12583	+	NA	NA	NA	NA	NA	NA	A	T	T	T	T	A	A	A	T	T	T	A	A	A	A	A	T	T	A	A	N	A	A	A	A	A	A	T	A	A	A	A	A	A	A	A	A	A	A
106775333_T_A_49	A/T	8	12770	+	NA	NA	NA	NA	NA	NA	N	N	N	A	N	A	N	N	N	N	N	N	T	N	N	N	N	N	N	A	N	N	N	N	N	N	N	N	N	N	N	N	N	N	N	N	N	N	N
104609264_C_T_6	A/T	8	13223	+	NA	NA	NA	NA	NA	NA	A	A	A	A	A	A	A	A	A	T	A	A	A	A	A	T	A	T	A	T	A	T	T	T	A	T	T	A	T	A	A	A	A	A	A	A	A	A	A
104412400_C_G_64	T/A	8	13279	+	NA	NA	NA	NA	NA	NA	T	T	T	T	T	T	T	T	T	T	T	T	T	T	T	T	A	T	T	T	T	T	T	T	T	T	T	T	T	T	T	T	T	T	T	T	T	T	T
106575907_C_T_30	T/A	8	14159	+	NA	NA	NA	NA	NA	NA	N	N	N	N	N	N	N	N	T	T	T	N	N	N	N	N	T	T	N	N	N	T	N	N	N	N	N	T	N	N	N	N	N	N	N	N	N	N	N
106632704_A_G_41	T/A	8	14222	+	NA	NA	NA	NA	NA	NA	T	T	T	A	A	T	T	T	A	A	A	T	T	T	T	T	A	A	T	T	T	T	T	T	T	T	T	A	T	T	T	T	T	T	T	T	T	T	T
106316792_T_A_23	A/T	8	14345	+	NA	NA	NA	NA	NA	NA	N	A	A	A	A	N	N	N	A	A	A	N	T	N	N	N	A	A	N	N	A	N	N	N	N	N	N	A	N	N	N	N	N	N	N	N	N	N	N
104597420_A_G_63	A/T	8	14436	+	NA	NA	NA	NA	NA	NA	A	A	A	A	A	A	A	A	A	T	A	A	A	A	A	N	T	T	A	N	A	N	T	N	A	N	N	A	N	A	A	A	A	A	A	A	A	A	A
103923970_C_T_42	T/A	8	14618	+	NA	NA	NA	NA	NA	NA	T	A	T	T	T	A	A	A	T	T	T	A	A	T	A	A	A	N	A	T	N	A	T	T	A	T	T	T	A	N	A	T	A	T	A	A	T	A	N
104599923_G_T_61	A/T	8	14831	+	NA	NA	NA	NA	NA	NA	A	A	A	N	A	A	A	A	A	N	A	A	A	A	A	A	N	A	A	A	A	A	N	N	A	A	A	A	A	A	A	A	A	A	A	A	A	A	A
104601787_C_T_14	A/T	8	15327	+	NA	NA	NA	NA	NA	NA	A	A	A	A	A	A	A	A	T	T	T	A	A	A	A	T	T	T	A	T	N	T	T	T	A	T	T	T	T	A	A	A	A	A	A	A	A	A	A
103933580_A_G_43	A/T	8	15452	+	NA	NA	NA	NA	NA	NA	A	T	A	A	T	A	A	A	A	A	A	A	A	A	A	A	A	A	A	N	A	A	A	T	T	T	T	A	A	A	A	A	A	A	A	A	A	A	A
106552530_A_G_44	A/T	8	16054	+	NA	NA	NA	NA	NA	NA	A	A	A	A	A	A	A	A	A	A	A	A	A	A	A	A	A	A	A	A	A	A	A	A	A	A	A	A	A	T	A	A	A	A	A	A	A	A	A
106495832_G_A_63	T/A	8	16531	+	NA	NA	NA	NA	NA	NA	N	N	N	A	N	T	T	N	N	T	N	T	N	N	N	N	N	T	N	T	N	N	N	N	T	N	N	N	N	N	N	N	N	T	N	N	N	N	N
104768958_G_A_57	A/T	8	16630	+	NA	NA	NA	NA	NA	NA	A	T	T	T	T	A	A	A	A	A	A	A	A	A	A	A	A	A	A	A	A	A	A	A	A	A	A	A	A	N	A	A	A	A	A	A	A	N	A
105037074_A_G_24	T/A	8	16775	+	NA	NA	NA	NA	NA	NA	T	T	N	T	T	T	N	T	T	T	N	T	T	N	N	T	N	N	T	N	T	A	N	T	N	T	N	T	T	T	T	T	A	N	T	T	T	T	N
104421825_T_G_37	T/A	8	17014	+	NA	NA	NA	NA	NA	NA	A	A	A	A	A	T	T	T	N	A	N	T	T	T	T	T	A	A	T	T	T	T	T	T	T	T	T	N	T	A	T	T	T	T	T	T	T	T	T
102446372_G_C_14	A/T	8	17129	+	NA	NA	NA	NA	NA	NA	T	A	N	A	A	T	T	A	A	T	A	T	A	T	T	A	A	T	T	A	T	A	A	A	A	A	A	A	A	N	A	T	A	T	T	A	T	T	T
106914987_T_G_43	T/A	8	17139	+	NA	NA	NA	NA	NA	NA	A	T	T	N	A	T	T	T	T	T	T	T	T	T	T	T	T	T	T	T	T	T	T	T	T	T	T	T	T	T	T	T	T	T	T	T	T	T	T
106494314_G_A_28	T/A	8	17277	+	NA	NA	NA	NA	NA	NA	N	N	A	A	N	T	N	T	N	A	N	N	N	A	A	N	N	T	T	N	N	T	N	T	N	N	N	N	N	T	N	N	N	N	N	N	N	N	N
105751224_A_G_20	T/A	8	17300	+	NA	NA	NA	NA	NA	NA	T	T	T	T	T	T	T	T	A	A	A	T	T	A	T	T	A	A	T	T	N	A	N	T	T	T	T	A	T	A	T	A	T	A	A	T	A	T	A
104605381_C_G_6	T/A	8	18628	+	NA	NA	NA	NA	NA	NA	T	A	N	A	A	T	T	T	A	A	A	T	T	A	T	T	N	T	T	A	A	T	T	A	A	A	A	A	T	N	T	A	T	A	T	T	A	T	A
106799233_T_C_16	T/A	8	18688	+	NA	NA	NA	NA	NA	NA	T	T	T	T	T	T	T	T	A	A	A	T	T	T	T	T	A	A	T	T	T	T	T	T	T	T	T	A	T	A	T	T	T	T	T	T	T	T	T
106527021_A_T_67	A/T	8	18928	+	NA	NA	NA	NA	NA	NA	N	T	N	N	N	A	A	N	N	N	N	N	A	T	N	N	N	N	A	N	N	N	A	A	N	N	N	N	N	N	N	N	N	A	N	N	T	N	N
106751297_C_T_18	T/A	8	19094	+	NA	NA	NA	NA	NA	NA	T	T	T	T	T	A	T	A	T	T	T	A	T	T	A	T	T	T	A	T	A	T	T	T	T	T	T	T	T	T	T	T	T	T	A	T	T	A	T
106029959_G_C_12	A/T	8	19111	+	NA	NA	NA	NA	NA	NA	N	T	A	T	N	N	T	N	N	N	N	N	N	N	N	T	N	A	N	N	N	N	N	N	N	N	N	N	N	N	N	N	N	N	N	N	N	N	N
105875789_G_A_59	A/T	8	19195	+	NA	NA	NA	NA	NA	NA	A	A	T	N	T	T	T	N	A	A	A	T	T	A	T	T	A	A	T	A	N	T	A	A	T	A	A	A	T	T	A	T	A	T	A	T	A	T	A
105875789_T_G_11	A/T	8	19195	+	NA	NA	NA	NA	NA	NA	A	A	T	N	T	T	T	N	A	A	N	T	T	A	T	T	A	A	T	A	N	T	A	A	T	A	A	A	T	N	A	T	A	T	A	T	A	T	A
106593081_A_G_8	A/T	8	19300	+	NA	NA	NA	NA	NA	NA	N	A	A	A	A	A	A	A	N	A	N	A	T	T	A	A	A	N	A	A	A	A	A	A	A	A	A	N	N	N	T	A	T	A	A	T	T	A	T
106311947_A_T_65	T/A	8	19924	+	NA	NA	NA	NA	NA	NA	N	N	N	T	T	T	T	N	N	N	N	N	N	N	N	N	T	T	N	N	N	N	N	N	N	N	N	N	N	N	N	N	N	N	N	N	N	N	N
104421818_T_G_45	T/A	8	19946	+	NA	NA	NA	NA	NA	NA	A	A	A	A	A	T	N	T	N	T	N	T	A	A	T	T	A	A	T	T	T	T	T	T	T	T	T	N	T	A	A	T	A	T	T	A	A	T	T
105747876_A_G_41	T/A	8	20541	+	NA	NA	NA	NA	NA	NA	T	N	T	A	A	T	T	T	A	T	N	T	T	T	T	T	T	T	T	T	T	T	T	T	T	T	T	N	T	T	T	T	T	T	N	T	T	T	T
103138493_T_C_56	A/T	8	20747	+	NA	NA	NA	NA	NA	NA	A	A	A	A	A	A	A	A	T	T	T	A	A	A	A	A	T	T	A	A	A	A	A	A	A	A	A	T	A	A	A	A	A	A	A	A	A	A	A
104619527_T_C_24	A/T	8	20758	+	NA	NA	NA	NA	NA	NA	T	A	A	A	T	N	A	A	T	T	T	A	T	T	A	A	A	T	A	A	A	T	T	A	A	A	A	T	A	A	A	T	A	T	A	T	T	A	A
105039239_G_C_33	A/T	8	21814	+	NA	NA	NA	NA	NA	NA	T	A	A	A	A	A	A	A	T	T	T	A	A	A	A	A	A	T	A	A	T	A	A	A	A	A	A	T	A	N	A	A	A	A	A	A	A	A	A
105157568_T_C_35	A/T	8	21876	+	NA	NA	NA	NA	NA	NA	A	T	T	T	T	A	A	A	A	A	A	A	A	A	A	A	A	A	A	T	A	A	A	T	A	T	T	A	A	A	A	A	A	A	A	A	A	A	A
106790802_C_T_9	A/T	8	22021	+	NA	NA	NA	NA	NA	NA	A	A	A	A	A	A	A	T	T	A	T	A	A	A	A	A	A	A	A	A	N	A	A	A	A	A	A	T	A	A	A	A	T	A	T	A	A	A	A
104411904_T_C_8	T/A	8	22039	+	NA	NA	NA	NA	NA	NA	A	N	A	A	A	T	T	T	T	T	T	T	T	T	T	T	T	T	T	T	T	T	T	T	T	T	T	T	T	A	T	T	T	T	T	T	T	T	T
104760660_C_G_14	A/T	8	22050	+	NA	NA	NA	NA	NA	NA	A	A	T	A	A	A	A	A	A	T	A	A	A	A	A	A	T	A	A	A	A	A	A	A	A	A	A	A	A	A	A	A	A	A	A	A	A	A	A
103129116_C_T_54	A/T	8	22517	+	NA	NA	NA	NA	NA	NA	A	A	A	A	A	A	A	A	T	T	T	A	A	N	A	A	T	T	A	T	N	A	T	T	A	T	T	T	A	T	A	A	A	A	A	A	A	A	A
105922495_C_G_26	A/T	8	22603	+	NA	NA	NA	NA	NA	NA	A	A	A	A	A	A	A	A	A	A	A	A	A	A	A	A	A	A	A	A	A	A	A	A	A	A	A	A	A	A	A	A	A	A	A	A	A	A	A
103133670_C_G_40	A/T	8	22612	+	NA	NA	NA	NA	NA	NA	A	A	A	A	A	A	A	A	T	T	N	A	A	A	A	A	T	T	A	A	N	A	A	A	A	A	A	T	A	A	A	A	A	A	A	A	A	A	A
104760910_T_C_68	T/A	8	22664	+	NA	NA	NA	NA	NA	NA	A	T	T	T	T	A	A	A	A	T	A	A	T	T	A	T	A	N	A	N	A	T	T	T	T	T	T	A	T	A	T	T	T	T	A	T	T	A	T
105771826_A_C_5	T/A	8	24041	+	NA	NA	NA	NA	NA	NA	T	N	N	N	T	N	A	N	N	N	A	N	N	T	T	A	N	N	N	N	N	N	N	T	N	N	T	N	T	N	N	N	N	N	N	N	N	N	N
104416937_G_C_64	A/T	8	24068	+	NA	NA	NA	NA	NA	NA	A	A	T	T	T	A	A	A	T	T	T	N	T	A	A	A	A	A	A	A	N	A	A	A	A	A	A	T	A	A	T	A	T	A	A	T	A	A	A
103593732_G_C_54	T/A	8	24258	+	NA	NA	NA	NA	NA	NA	T	T	T	T	T	T	T	T	A	A	A	T	T	T	T	A	A	A	T	A	N	A	A	A	T	A	A	A	A	T	T	T	T	T	T	T	T	T	T
104196891_A_C_57	A/T	8	24366	+	NA	NA	NA	NA	NA	NA	A	A	A	A	A	A	A	A	A	T	A	A	A	A	A	A	A	A	A	A	A	A	A	A	A	A	A	A	A	A	A	A	A	A	A	A	A	A	A
102426249_C_T_22	T/A	8	24388	+	NA	NA	NA	NA	NA	NA	A	T	T	T	T	A	A	A	T	T	T	A	A	T	A	A	T	T	A	T	A	A	N	T	T	T	T	T	A	T	A	T	A	T	A	A	T	A	T
106856216_G_T_19	T/A	8	24814	+	NA	NA	NA	NA	NA	NA	A	T	A	A	T	A	A	T	T	T	T	A	A	A	A	A	T	T	A	T	N	A	T	T	A	T	T	T	A	N	A	T	T	T	T	A	N	A	T
107073400_C_T_10	T/A	8	24924	+	NA	NA	NA	NA	NA	NA	N	T	T	N	T	T	T	T	N	N	N	T	T	T	T	T	N	N	T	N	N	T	T	T	T	T	T	N	T	N	T	T	T	T	T	T	T	T	T
105196239_C_T_8	T/A	8	25190	+	NA	NA	NA	NA	NA	NA	N	N	T	N	N	T	N	N	T	N	N	N	N	N	T	N	N	N	N	T	N	N	N	N	N	N	N	N	N	N	N	N	T	N	N	N	N	N	N
101671581_T_G_53	T/A	8	25198	+	NA	NA	NA	NA	NA	NA	A	T	T	A	A	T	T	T	T	T	T	T	A	A	T	T	T	T	T	T	T	T	T	T	A	T	T	T	T	A	A	A	A	A	A	A	A	T	A
104759556_G_T_58	T/A	8	25598	+	NA	NA	NA	NA	NA	NA	T	T	T	T	T	T	T	T	A	A	A	T	T	N	T	T	T	T	T	T	N	T	N	T	T	T	T	A	T	T	T	T	T	T	T	T	T	T	T
101032897_T_C_37	A/T	8	26134	+	NA	NA	NA	NA	NA	NA	T	T	T	T	T	A	A	A	A	A	A	A	A	A	A	A	A	A	A	A	A	A	A	A	A	A	A	A	A	T	A	A	A	A	T	A	T	A	T
105873395_C_T_18	A/T	8	26356	+	NA	NA	NA	NA	NA	NA	A	A	A	A	A	A	A	A	A	A	A	A	A	A	A	A	A	A	A	A	A	A	A	A	A	A	A	A	A	T	A	A	A	A	A	A	A	A	T
103123832_T_C_8	T/A	8	26708	+	NA	NA	NA	NA	NA	NA	T	T	T	T	T	T	T	T	A	A	A	T	T	T	N	T	A	A	T	T	N	T	T	T	T	T	T	A	T	T	T	T	T	T	T	T	T	T	T
106344891_T_C_7	T/A	8	27057	+	NA	NA	NA	NA	NA	NA	A	T	A	T	T	T	T	T	T	T	T	T	A	A	T	A	T	T	T	T	T	T	T	T	T	T	T	T	T	A	T	T	T	T	A	A	A	T	A
106344895_A_C_54	T/A	8	27057	+	NA	NA	NA	NA	NA	NA	T	N	T	N	N	N	N	N	A	N	A	N	T	T	N	T	N	A	N	N	N	N	N	N	N	N	N	A	N	T	N	N	N	N	T	T	T	N	T
105036116_C_A_50	A/T	8	27259	+	NA	NA	NA	NA	NA	NA	A	N	N	N	N	A	A	A	N	N	N	A	A	N	A	A	N	T	A	A	N	N	A	A	A	A	A	N	A	N	N	N	A	N	N	A	N	A	N
106944338_C_T_28	A/T	8	27470	+	NA	NA	NA	NA	NA	NA	N	A	N	A	A	N	T	A	A	A	A	T	A	A	N	A	A	A	N	A	N	A	A	A	A	A	A	A	A	N	A	N	A	N	T	A	A	N	A
106281843_G_C_9	A/T	8	27674	+	NA	NA	NA	NA	NA	NA	N	N	A	N	T	N	N	T	N	N	N	A	A	N	N	N	N	A	N	N	N	T	T	N	N	N	N	N	N	N	N	N	N	N	N	N	N	N	N
106665923_G_A_37	A/T	8	27856	+	NA	NA	NA	NA	NA	NA	N	A	N	A	T	A	A	A	A	A	A	A	A	A	A	A	A	A	A	A	A	A	A	A	A	A	A	A	A	A	A	A	A	A	A	A	A	A	A
106205491_G_A_65	A/T	8	28368	+	NA	NA	NA	NA	NA	NA	T	T	A	A	A	A	A	A	A	A	A	A	A	T	A	T	A	A	A	T	A	T	T	T	T	T	T	A	T	A	A	N	A	T	A	A	T	A	T
103592278_C_T_6	T/A	8	28491	+	NA	NA	NA	NA	NA	NA	A	T	T	T	T	A	A	A	T	T	N	A	T	A	A	A	T	T	A	A	N	A	A	A	T	A	A	T	A	T	T	A	T	A	A	T	A	A	A
104766448_T_C_14	T/A	8	29044	+	NA	NA	NA	NA	NA	NA	N	N	N	N	N	A	N	N	T	N	N	N	N	N	N	A	N	N	N	T	N	N	N	N	N	N	N	N	N	N	N	N	A	N	N	N	N	N	N
104609421_A_G_18	A/T	8	29273	+	NA	NA	NA	NA	NA	NA	N	N	N	N	T	N	T	N	A	A	T	N	A	A	N	A	N	N	T	A	N	A	A	A	A	A	A	A	A	A	A	A	A	A	N	A	A	N	A
104609421_C_G_31	A/T	8	29273	+	NA	NA	NA	NA	NA	NA	T	A	T	T	T	T	T	T	A	A	N	T	A	A	T	A	T	T	T	A	N	A	A	A	A	A	A	A	A	A	A	A	A	A	T	A	A	T	A
105265797_A_C_64	T/A	8	29523	+	NA	NA	NA	NA	NA	NA	T	N	N	N	N	N	N	T	N	N	N	T	T	N	T	N	T	N	N	N	A	N	N	N	N	N	N	N	N	N	N	N	N	N	N	N	N	N	N
105034047_A_G_18	A/T	8	30440	+	NA	NA	NA	NA	NA	NA	N	N	T	T	T	N	A	N	N	A	N	N	N	A	N	A	T	N	T	A	A	A	A	A	N	N	N	N	T	N	N	N	N	N	N	N	A	N	N
104599441_A_T_16	A/T	8	30833	+	NA	NA	NA	NA	NA	NA	A	A	A	A	A	N	A	A	A	T	A	A	A	T	A	T	N	T	A	T	A	T	T	T	A	T	T	A	T	A	A	T	A	T	A	A	T	A	T
103131160_T_G_65	T/A	8	31047	+	NA	NA	NA	NA	NA	NA	N	T	N	T	T	A	A	A	A	T	N	A	T	T	A	T	A	T	A	T	A	N	T	T	T	T	T	A	T	A	T	T	T	T	A	T	T	A	T
104765172_C_G_64	T/A	8	31572	+	NA	NA	NA	NA	NA	NA	N	N	N	A	T	N	N	N	N	N	N	N	N	T	T	N	N	N	N	N	N	N	A	N	N	N	N	N	N	N	N	N	N	N	A	N	N	N	N
106907522_C_G_48	A/T	8	31688	+	NA	NA	NA	NA	NA	NA	T	A	A	T	T	N	A	A	T	T	T	A	N	A	N	A	T	T	A	A	A	A	A	A	A	A	A	T	A	A	A	A	A	A	A	A	A	A	A
105040678_C_T_31	T/A	8	31798	+	NA	NA	NA	NA	NA	NA	N	N	N	N	N	N	A	N	A	N	N	N	T	T	A	T	N	N	N	T	N	N	A	N	N	N	N	N	N	N	N	N	N	N	N	N	N	N	N
103923331_G_C_15	T/A	8	32098	+	NA	NA	NA	NA	NA	NA	N	N	N	N	N	N	N	N	N	T	N	N	N	N	N	N	A	A	N	N	T	N	N	N	N	N	N	N	N	N	N	N	N	N	N	N	N	N	N
105042270_G_T_21	T/A	8	32795	+	NA	NA	NA	NA	NA	NA	N	N	T	T	T	A	A	A	T	T	T	A	A	T	A	A	T	T	A	A	T	T	N	A	A	A	A	T	A	T	N	A	A	A	A	A	T	A	T
106163495_C_G_12	T/A	8	32867	+	NA	NA	NA	NA	NA	NA	N	N	N	A	N	N	N	N	N	T	N	N	N	N	A	N	N	N	N	T	N	N	N	T	N	N	N	N	N	N	N	N	N	N	N	N	N	N	N
105818609_C_T_63	T/A	8	33275	+	NA	NA	NA	NA	NA	NA	N	A	N	N	T	N	A	N	N	N	N	N	N	T	T	A	T	T	T	N	A	T	A	N	N	T	N	N	N	A	N	N	N	N	N	N	N	N	N
105804747_C_T_59	A/T	8	33314	+	NA	NA	NA	NA	NA	NA	A	A	A	A	A	A	A	A	T	T	T	A	A	A	A	A	T	T	A	A	A	A	N	A	A	A	A	T	A	A	A	A	A	A	A	A	A	A	A
106958626_A_G_64	A/T	8	33574	+	NA	NA	NA	NA	NA	NA	N	A	A	A	A	A	A	A	A	N	A	A	A	A	A	N	A	N	A	T	A	A	A	A	N	N	N	A	A	A	N	A	N	N	N	A	N	N	N
106435892_G_A_22	A/T	8	33614	+	NA	NA	NA	NA	NA	NA	N	N	N	N	N	N	N	N	N	N	A	N	N	N	A	N	N	N	N	N	N	N	N	A	N	N	N	N	N	N	N	N	N	N	N	N	N	N	N
104190184_C_T_18	T/A	8	33803	+	NA	NA	NA	NA	NA	NA	N	T	N	N	N	N	N	N	A	N	N	N	N	N	A	N	N	N	T	T	A	T	N	N	N	T	N	N	N	T	N	N	N	N	N	N	N	N	N
103585465_A_G_12	A/T	8	33844	+	NA	NA	NA	NA	NA	NA	A	A	A	A	T	A	A	A	A	T	A	A	A	A	A	A	T	A	A	A	A	A	A	A	A	A	A	A	A	A	A	A	A	A	A	A	A	A	A
[truncated: 9,430 more rows]
[truncated: 324 more columns]
