# Supplementary material for: Comparison of Genomic Prediction Methods for Yellow, Stem, and Leaf Rust Resistance in Wheat Landraces from Afghanistan
Source: Plants (Basel). 2021 Mar 16;10(3):558. doi: 10.3390/plants10030558 (PMC8001917; doi:10.3390/plants10030558)
Supplement: Supplementary file 1 [file plants-10-00558-s001.zip › Supplementary Table S1.xlsx]

## Sheet: Sheet1
Genomic distribution of 11,428 SNPs markers on Wheat genome.
Chromosomes	No. of SNPs	SNP percentage	Start Position	End Position
1A	212	1.85509	1181	281698
1B	279	2.44137	604	354989
1D	184	1.61008	2442	233037
2A	325	2.84389	833	290168
2B	378	3.30767	593	550308
2D	272	2.38012	262	227366
3A	224	1.9601	105	243683
3B	308	2.69513	179	404300
3D	197	1.72384	798	313780
4A	166	1.45257	282	395099
4B	115	1.0063	1793	288834
4D	127	1.11131	2043	437139
5A	281	2.45887	689	245844
5B	308	2.69513	173	445996
5D	183	1.60133	1657	253399
6A	178	1.55758	53	395985
6B	266	2.32762	404	372421
6D	172	1.50508	1168	215761
7A	267	2.33637	333	418101
7B	242	2.11761	2096	318562
7D	212	1.85509	888	273554
ChrUn	6532	57.1579
