# Supplementary material for: Comparison of Genomic Prediction Methods for Yellow, Stem, and Leaf Rust Resistance in Wheat Landraces from Afghanistan
Source: Plants (Basel). 2021 Mar 16;10(3):558. doi: 10.3390/plants10030558 (PMC8001917; doi:10.3390/plants10030558)
Supplement: Supplementary file 1 [file plants-10-00558-s001.zip › Supplementary Table S2.xlsx]

## Sheet: Sheet1
Supplementary Table S2. The 363 bread wheat landraces used in the study with original SeedID and origin information.
Taxa	Origin	Species
SEEDICAR11933	Baghlan	Triticum aestivum
SEEDICAR19436	Kabul	Triticum aestivum
SEEDICAR19437	Kabul	Triticum aestivum
SEEDICAR19438	Kabul	Triticum aestivum
SEEDICAR19439	Kabul	Triticum aestivum
SEEDICAR19440	Takhar	Triticum aestivum
SEEDICAR19441	Takhar	Triticum aestivum
SEEDICAR19442	Takhar	Triticum aestivum
SEEDICAR19443	Takhar	Triticum aestivum
SEEDICAR19444	Takhar	Triticum aestivum
SEEDICAR19445	Takhar	Triticum aestivum
SEEDICAR19446	Takhar	Triticum aestivum
SEEDICAR19447	Takhar	Triticum aestivum
SEEDICAR19448	Takhar	Triticum aestivum
SEEDICAR19449	Takhar	Triticum aestivum
SEEDICAR19450	Takhar	Triticum aestivum
SEEDICAR19451	Takhar	Triticum aestivum
SEEDICAR19452	Takhar	Triticum aestivum
SEEDICAR19453	Takhar	Triticum aestivum
SEEDICAR19454	Takhar	Triticum aestivum
SEEDICAR19455	Takhar	Triticum aestivum
SEEDICAR19456	Kunduz	Triticum aestivum
SEEDICAR19457	Takhar	Triticum aestivum
SEEDICAR19458	Takhar	Triticum aestivum
SEEDICAR19459	Takhar	Triticum aestivum
SEEDICAR19460	Takhar	Triticum aestivum
SEEDICAR19461	Takhar	Triticum aestivum
SEEDICAR19462	Takhar	Triticum aestivum
SEEDICAR19463	Takhar	Triticum aestivum
SEEDICAR19464	Takhar	Triticum aestivum
SEEDICAR19465	Takhar	Triticum aestivum
SEEDICAR19466	Takhar	Triticum aestivum
SEEDICAR19467	Takhar	Triticum aestivum
SEEDICAR19468	Takhar	Triticum aestivum
SEEDICAR19469	Takhar	Triticum aestivum
SEEDICAR19470	Takhar	Triticum aestivum
SEEDICAR19471	Takhar	Triticum aestivum
SEEDICAR19472	Takhar	Triticum aestivum
SEEDICAR19473	Takhar	Triticum aestivum
SEEDICAR19474	Takhar	Triticum aestivum
SEEDICAR19475	Takhar	Triticum aestivum
SEEDICAR19476	Takhar	Triticum aestivum
SEEDICAR19477	Takhar	Triticum aestivum
SEEDICAR19478	Takhar	Triticum aestivum
SEEDICAR19479	Takhar	Triticum aestivum
SEEDICAR19480	Takhar	Triticum aestivum
SEEDICAR19481	Takhar	Triticum aestivum
SEEDICAR19482	Takhar	Triticum aestivum
SEEDICAR19483	Takhar	Triticum aestivum
SEEDICAR19484	Takhar	Triticum aestivum
SEEDICAR19485	Takhar	Triticum aestivum
SEEDICAR19486	Takhar	Triticum aestivum
SEEDICAR19487	Takhar	Triticum aestivum
SEEDICAR19488	Takhar	Triticum aestivum
SEEDICAR19489	Takhar	Triticum aestivum
SEEDICAR19490	Takhar	Triticum aestivum
SEEDICAR19491	Takhar	Triticum aestivum
SEEDICAR19493	Takhar	Triticum aestivum
SEEDICAR19494	Takhar	Triticum aestivum
SEEDICAR19495	Takhar	Triticum aestivum
SEEDICAR19496	Takhar	Triticum aestivum
SEEDICAR19497	Takhar	Triticum aestivum
SEEDICAR19498	Takhar	Triticum aestivum
SEEDICAR19499	Takhar	Triticum aestivum
SEEDICAR19500	Takhar	Triticum aestivum
SEEDICAR19502	Takhar	Triticum aestivum
SEEDICAR19503	Takhar	Triticum aestivum
SEEDICAR19504	Takhar	Triticum aestivum
SEEDICAR19505	Takhar	Triticum aestivum
SEEDICAR19506	Takhar	Triticum aestivum
SEEDICAR19507	Takhar	Triticum aestivum
SEEDICAR19508	Takhar	Triticum aestivum
SEEDICAR19509	Takhar	Triticum aestivum
SEEDICAR19510	Takhar	Triticum aestivum
SEEDICAR19511	Takhar	Triticum aestivum
SEEDICAR19512	Takhar	Triticum aestivum
SEEDICAR19513	Takhar	Triticum aestivum
SEEDICAR19514	Takhar	Triticum aestivum
SEEDICAR19515	Takhar	Triticum aestivum
SEEDICAR19516	Takhar	Triticum aestivum
SEEDICAR19517	Takhar	Triticum aestivum
SEEDICAR19518	Takhar	Triticum aestivum
SEEDICAR19519	Takhar	Triticum aestivum
SEEDICAR19520	Takhar	Triticum aestivum
SEEDICAR19521	Takhar	Triticum aestivum
SEEDICAR19522	Baghlan	Triticum aestivum
SEEDICAR19523	Baghlan	Triticum aestivum
SEEDICAR19524	Takhar	Triticum aestivum
SEEDICAR19525	Takhar	Triticum aestivum
SEEDICAR19526	Takhar	Triticum aestivum
SEEDICAR19527	Takhar	Triticum aestivum
SEEDICAR19528	Takhar	Triticum aestivum
SEEDICAR19529	Takhar	Triticum aestivum
SEEDICAR19530	Takhar	Triticum aestivum
SEEDICAR19531	Takhar	Triticum aestivum
SEEDICAR19532	Takhar	Triticum aestivum
SEEDICAR19534	Takhar	Triticum aestivum
SEEDICAR19535	Takhar	Triticum aestivum
SEEDICAR19536	Takhar	Triticum aestivum
SEEDICAR19537	Takhar	Triticum aestivum
SEEDICAR19538	Takhar	Triticum aestivum
SEEDICAR19539	Takhar	Triticum aestivum
SEEDICAR19540	Takhar	Triticum aestivum
SEEDICAR19541	Takhar	Triticum aestivum
SEEDICAR19542	Takhar	Triticum aestivum
SEEDICAR19543	Takhar	Triticum aestivum
SEEDICAR19544	Takhar	Triticum aestivum
SEEDICAR19545	Takhar	Triticum aestivum
SEEDICAR19546	Kunduz	Triticum aestivum
SEEDICAR19547	Baghlan	Triticum aestivum
SEEDICAR19548	Kunduz	Triticum aestivum
SEEDICAR19549	Kunduz	Triticum aestivum
SEEDICAR19550	Kunduz	Triticum aestivum
SEEDICAR19551	Kunduz	Triticum aestivum
SEEDICAR19552	Kunduz	Triticum aestivum
SEEDICAR19553	Kunduz	Triticum aestivum
SEEDICAR19554	Kunduz	Triticum aestivum
SEEDICAR19555	Kunduz	Triticum aestivum
SEEDICAR19556	Kunduz	Triticum aestivum
SEEDICAR19557	Kunduz	Triticum aestivum
SEEDICAR19558	Kunduz	Triticum aestivum
SEEDICAR19559	Kunduz	Triticum aestivum
SEEDICAR19560	Kunduz	Triticum aestivum
SEEDICAR19561	Kunduz	Triticum aestivum
SEEDICAR19562	Kunduz	Triticum aestivum
SEEDICAR19563	Kunduz	Triticum aestivum
SEEDICAR19564	Kunduz	Triticum aestivum
SEEDICAR19565	Kunduz	Triticum aestivum
SEEDICAR19566	Kunduz	Triticum aestivum
SEEDICAR19567	Kunduz	Triticum aestivum
SEEDICAR19568	Kunduz	Triticum aestivum
SEEDICAR19569	Kunduz	Triticum aestivum
SEEDICAR19570	Kunduz	Triticum aestivum
SEEDICAR19571	Kunduz	Triticum aestivum
SEEDICAR19572	Kunduz	Triticum aestivum
SEEDICAR19573	Kunduz	Triticum aestivum
SEEDICAR19574	Kunduz	Triticum aestivum
SEEDICAR19575	Kunduz	Triticum aestivum
SEEDICAR19576	Kunduz	Triticum aestivum
SEEDICAR19577	Kunduz	Triticum aestivum
SEEDICAR19578	Kunduz	Triticum aestivum
SEEDICAR19579	Kunduz	Triticum aestivum
SEEDICAR19580	Kunduz	Triticum aestivum
SEEDICAR19581	Kunduz	Triticum aestivum
SEEDICAR19582	Kunduz	Triticum aestivum
SEEDICAR19583	Kunduz	Triticum aestivum
SEEDICAR19584	Kunduz	Triticum aestivum
SEEDICAR19585	Kunduz	Triticum aestivum
SEEDICAR19586	Kunduz	Triticum aestivum
SEEDICAR19587	Kunduz	Triticum aestivum
SEEDICAR19588	Kunduz	Triticum aestivum
SEEDICAR19589	Takhar	Triticum aestivum
SEEDICAR19590	Takhar	Triticum aestivum
SEEDICAR19591	Takhar	Triticum aestivum
SEEDICAR19592	Takhar	Triticum aestivum
SEEDICAR19593	Takhar	Triticum aestivum
SEEDICAR19594	Takhar	Triticum aestivum
SEEDICAR19595	Takhar	Triticum aestivum
SEEDICAR19596	Takhar	Triticum aestivum
SEEDICAR19597	Takhar	Triticum aestivum
SEEDICAR19598	Kunduz	Triticum aestivum
SEEDICAR19599	Kunduz	Triticum aestivum
SEEDICAR19601	Kunduz	Triticum aestivum
SEEDICAR19602	Baghlan	Triticum aestivum
SEEDICAR19603	Baghlan	Triticum aestivum
SEEDICAR19604	Baghlan	Triticum aestivum
SEEDICAR19605	Baghlan	Triticum aestivum
SEEDICAR19606	Baghlan	Triticum aestivum
SEEDICAR19607	Baghlan	Triticum aestivum
SEEDICAR19608	Baghlan	Triticum aestivum
SEEDICAR19609	Baghlan	Triticum aestivum
SEEDICAR19610	Baghlan	Triticum aestivum
SEEDICAR19611	Baghlan	Triticum aestivum
SEEDICAR19613	Baghlan	Triticum aestivum
SEEDICAR19614	Badakhshan	Triticum aestivum
SEEDICAR19615	Baghlan	Triticum aestivum
SEEDICAR19616	Baghlan	Triticum aestivum
SEEDICAR19617	Baghlan	Triticum aestivum
SEEDICAR19618	Baghlan	Triticum aestivum
SEEDICAR19619	Baghlan	Triticum aestivum
SEEDICAR19620	Baghlan	Triticum aestivum
SEEDICAR19621	Baghlan	Triticum aestivum
SEEDICAR19622	Baghlan	Triticum aestivum
SEEDICAR19623	Baghlan	Triticum aestivum
SEEDICAR19624	Baghlan	Triticum aestivum
SEEDICAR19625	Baghlan	Triticum aestivum
SEEDICAR19626	Baghlan	Triticum aestivum
SEEDICAR19627	Baghlan	Triticum aestivum
SEEDICAR19628	Baghlan	Triticum aestivum
SEEDICAR19629	Baghlan	Triticum aestivum
SEEDICAR19630	Baghlan	Triticum aestivum
SEEDICAR19631	Baghlan	Triticum aestivum
SEEDICAR19632	Baghlan	Triticum aestivum
SEEDICAR19633	Baghlan	Triticum aestivum
SEEDICAR19634	Baghlan	Triticum aestivum
SEEDICAR19635	Baghlan	Triticum aestivum
SEEDICAR19636	Baghlan	Triticum aestivum
SEEDICAR19637	Baghlan	Triticum aestivum
SEEDICAR19638	Baghlan	Triticum aestivum
SEEDICAR19639	Baghlan	Triticum aestivum
SEEDICAR19640	Baghlan	Triticum aestivum
SEEDICAR19641	Baghlan	Triticum aestivum
SEEDICAR19642	Baghlan	Triticum aestivum
SEEDICAR19643	Baghlan	Triticum aestivum
SEEDICAR19644	Baghlan	Triticum aestivum
SEEDICAR19645	Baghlan	Triticum aestivum
SEEDICAR19646	Baghlan	Triticum aestivum
SEEDICAR19647	Baghlan	Triticum aestivum
SEEDICAR19648	Baghlan	Triticum aestivum
SEEDICAR19649	Baghlan	Triticum aestivum
SEEDICAR19650	Baghlan	Triticum aestivum
SEEDICAR19651	Baghlan	Triticum aestivum
SEEDICAR19652	Baghlan	Triticum aestivum
SEEDICAR19653	Baghlan	Triticum aestivum
SEEDICAR19654	Baghlan	Triticum aestivum
SEEDICAR19655	Baghlan	Triticum aestivum
SEEDICAR19656	Baghlan	Triticum aestivum
SEEDICAR19657	Baghlan	Triticum aestivum
SEEDICAR19658	Baghlan	Triticum aestivum
SEEDICAR19659	Baghlan	Triticum aestivum
SEEDICAR19660	Baghlan	Triticum aestivum
SEEDICAR19661	Baghlan	Triticum aestivum
SEEDICAR19662	Takhar	Triticum aestivum
SEEDICAR19663	Takhar	Triticum aestivum
SEEDICAR19664	Takhar	Triticum aestivum
SEEDICAR19665	Takhar	Triticum aestivum
SEEDICAR19666	Takhar	Triticum aestivum
SEEDICAR19667	Badakhshan	Triticum aestivum
SEEDICAR19668	Badakhshan	Triticum aestivum
SEEDICAR19669	Badakhshan	Triticum aestivum
SEEDICAR19670	Badakhshan	Triticum aestivum
SEEDICAR19671	Badakhshan	Triticum aestivum
SEEDICAR19672	Badakhshan	Triticum aestivum
SEEDICAR19674	Badakhshan	Triticum aestivum
SEEDICAR19675	Badakhshan	Triticum aestivum
SEEDICAR19676	Badakhshan	Triticum aestivum
SEEDICAR19677	Badakhshan	Triticum aestivum
SEEDICAR19678	Badakhshan	Triticum aestivum
SEEDICAR19679	Badakhshan	Triticum aestivum
SEEDICAR19680	Badakhshan	Triticum aestivum
SEEDICAR19681	Badakhshan	Triticum aestivum
SEEDICAR19682	Badakhshan	Triticum aestivum
SEEDICAR19683	Badakhshan	Triticum aestivum
SEEDICAR19684	Badakhshan	Triticum aestivum
SEEDICAR19685	Badakhshan	Triticum aestivum
SEEDICAR19686	Badakhshan	Triticum aestivum
SEEDICAR19687	Badakhshan	Triticum aestivum
SEEDICAR19688	Badakhshan	Triticum aestivum
SEEDICAR19689	Badakhshan	Triticum aestivum
SEEDICAR19690	Badakhshan	Triticum aestivum
SEEDICAR19691	Badakhshan	Triticum aestivum
SEEDICAR19692	Badakhshan	Triticum aestivum
SEEDICAR19693	Badakhshan	Triticum aestivum
SEEDICAR19694	Badakhshan	Triticum aestivum
SEEDICAR19695	Badakhshan	Triticum aestivum
SEEDICAR19696	Badakhshan	Triticum aestivum
SEEDICAR19697	Badakhshan	Triticum aestivum
SEEDICAR19698	Badakhshan	Triticum aestivum
SEEDICAR19699	Badakhshan	Triticum aestivum
SEEDICAR19700	Badakhshan	Triticum aestivum
SEEDICAR19701	Badakhshan	Triticum aestivum
SEEDICAR19702	Badakhshan	Triticum aestivum
SEEDICAR19703	Badakhshan	Triticum aestivum
SEEDICAR19704	Badakhshan	Triticum aestivum
SEEDICAR19705	Badakhshan	Triticum aestivum
SEEDICAR19706	Badakhshan	Triticum aestivum
SEEDICAR19707	Badakhshan	Triticum aestivum
SEEDICAR19708	Badakhshan	Triticum aestivum
SEEDICAR19709	Badakhshan	Triticum aestivum
SEEDICAR19710	Badakhshan	Triticum aestivum
SEEDICAR19711	Badakhshan	Triticum aestivum
SEEDICAR19712	Badakhshan	Triticum aestivum
SEEDICAR19713	Badakhshan	Triticum aestivum
SEEDICAR19714	Badakhshan	Triticum aestivum
SEEDICAR19715	Badakhshan	Triticum aestivum
SEEDICAR19716	Badakhshan	Triticum aestivum
SEEDICAR19717	Badakhshan	Triticum aestivum
SEEDICAR19718	Badakhshan	Triticum aestivum
SEEDICAR19719	Badakhshan	Triticum aestivum
SEEDICAR19720	Badakhshan	Triticum aestivum
SEEDICAR19721	Badakhshan	Triticum aestivum
SEEDICAR19722	Badakhshan	Triticum aestivum
SEEDICAR19723	Badakhshan	Triticum aestivum
SEEDICAR19724	Badakhshan	Triticum aestivum
SEEDICAR19725	Badakhshan	Triticum aestivum
SEEDICAR19726	Badakhshan	Triticum aestivum
SEEDICAR19727	Badakhshan	Triticum aestivum
SEEDICAR19729	Badakhshan	Triticum aestivum
SEEDICAR19730	Badakhshan	Triticum aestivum
SEEDICAR19731	Badakhshan	Triticum aestivum
SEEDICAR19732	Badakhshan	Triticum aestivum
SEEDICAR19733	Badakhshan	Triticum aestivum
SEEDICAR19734	Badakhshan	Triticum aestivum
SEEDICAR19735	Badakhshan	Triticum aestivum
SEEDICAR19736	Badakhshan	Triticum aestivum
SEEDICAR19737	Badakhshan	Triticum aestivum
SEEDICAR19738	Badakhshan	Triticum aestivum
SEEDICAR19739	Badakhshan	Triticum aestivum
SEEDICAR19740	Badakhshan	Triticum aestivum
SEEDICAR19741	Badakhshan	Triticum aestivum
SEEDICAR19742	Badakhshan	Triticum aestivum
SEEDICAR19743	Badakhshan	Triticum aestivum
SEEDICAR19744	Badakhshan	Triticum aestivum
SEEDICAR19745	Badakhshan	Triticum aestivum
SEEDICAR19746	Badakhshan	Triticum aestivum
SEEDICAR19747	Badakhshan	Triticum aestivum
SEEDICAR19748	Badakhshan	Triticum aestivum
SEEDICAR19749	Badakhshan	Triticum aestivum
SEEDICAR19750	Badakhshan	Triticum aestivum
SEEDICAR19751	Badakhshan	Triticum aestivum
SEEDICAR19752	Badakhshan	Triticum aestivum
SEEDICAR19753	Badakhshan	Triticum aestivum
SEEDICAR19754	Badakhshan	Triticum aestivum
SEEDICAR19755	Badakhshan	Triticum aestivum
SEEDICAR19757	Badakhshan	Triticum aestivum
SEEDICAR19758	Badakhshan	Triticum aestivum
SEEDICAR19759	Badakhshan	Triticum aestivum
SEEDICAR19760	Badakhshan	Triticum aestivum
SEEDICAR19761	Badakhshan	Triticum aestivum
SEEDICAR19762	Badakhshan	Triticum aestivum
SEEDICAR19763	Badakhshan	Triticum aestivum
SEEDICAR19764	Badakhshan	Triticum aestivum
SEEDICAR19765	Badakhshan	Triticum aestivum
SEEDICAR19766	Badakhshan	Triticum aestivum
SEEDICAR19767	Badakhshan	Triticum aestivum
SEEDICAR19768	Badakhshan	Triticum aestivum
SEEDICAR19769	Badakhshan	Triticum aestivum
SEEDICAR19770	Badakhshan	Triticum aestivum
SEEDICAR19771	Badakhshan	Triticum aestivum
SEEDICAR19772	Badakhshan	Triticum aestivum
SEEDICAR19773	Badakhshan	Triticum aestivum
SEEDICAR19774	Badakhshan	Triticum aestivum
SEEDICAR19775	Badakhshan	Triticum aestivum
SEEDICAR19776	Badakhshan	Triticum aestivum
SEEDICAR19777	Badakhshan	Triticum aestivum
SEEDICAR19779	Badakhshan	Triticum aestivum
SEEDICAR19780	Badakhshan	Triticum aestivum
SEEDICAR19870	Kunduz	Triticum aestivum
SEEDICAR29625	Takhar	Triticum aestivum
SEEDICAR29626	Badakhshan	Triticum aestivum
SEEDICAR29627	Badakhshan	Triticum aestivum
SEEDICAR29628	Badakhshan	Triticum aestivum
SEEDICAR29629	Baghlan	Triticum aestivum
SEEDICAR29630	Badakhshan	Triticum aestivum
SEEDICAR29632	Kunduz	Triticum aestivum
SEEDICAR30352	Konarha	Triticum aestivum
SEEDICAR30475	Samangan	Triticum aestivum
SEEDICAR30476	Kabul	Triticum aestivum
SEEDICAR32012	Kabul	Triticum aestivum
SEEDICAR32013	Kabul	Triticum aestivum
SEEDICAR32014	Takhar	Triticum aestivum
SEEDICAR32015	Takhar	Triticum aestivum
SEEDICAR32016	Takhar	Triticum aestivum
SEEDICAR32017	Takhar	Triticum aestivum
SEEDICAR32018	Kunduz	Triticum aestivum
SEEDICAR32019	Baghlan	Triticum aestivum
SEEDICAR32020	Baghlan	Triticum aestivum
SEEDICAR32021	Baghlan	Triticum aestivum
SEEDICAR32022	Badakhshan	Triticum aestivum
SEEDICAR32023	Badakhshan	Triticum aestivum
SEEDICAR32024	Badakhshan	Triticum aestivum
SEEDICAR32025	Badakhshan	Triticum aestivum
SEEDICAR32032	Kunduz	Triticum aestivum
